# Supplementary material for: miR-5100 Overexpression Inhibits Prostate Cancer Progression by Inducing Cell Cycle Arrest and Targeting E2F7
Source: Curr Issues Mol Biol. 2024 Nov 18;46(11):13151–64. doi: 10.3390/cimb46110784 (PMC11592579; doi:10.3390/cimb46110784)
Supplement: Supplementary file 1 [file cimb-46-00784-s001.zip › Supplementary tables.xlsx]

## Sheet: Table S1
Table S1. Specific primers for qRT-PCR used in the study
Gene	Sequence ( 5’→3’)
E2F7	Forward	AGGCAGCCCAGACTAGATTTT
	Reverse	GCTGGCAGCACTAATGAGCA
PLK1	Forward	AAAGAGATCCCGGAGGTCCTA
	Reverse	GGCTGCGGTGAATGGATATTTC
CCNB1	Forward	AATAAGGCGAAGATCAACATGGC
	Reverse	TTTGTTACCAATGTCCCCAAGAG
CDKN2A	Forward	GATCCAGGTGGGTAGAAGGTC
	Reverse	CCCCTGCAAACTTCGTCCT
CCNE2	Forward	TCAAGACGAAGTAGCCGTTTAC
	Reverse	TGACATCCTGGGTAGTTTTCCTC
E2F2	Forward	CGTCCCTGAGTTCCCAACC
	Reverse	GCGAAGTGTCATACCGAGTCTT
E2F1	Forward	CAGAGCAGATGGTTATGG
	Reverse	CTGAAAGTTCTCCGAAGA
GAPDH	Forward	GGAGCGAGATCCCTCCAAAAT
	Reverse	GGCTGTTGTCATACTTCTCATGG
miR-5100	Reverse transcription primer	GTCGTATCCAGTGCAGGGTCCGAGGTATTCGCACTGGATACGACAGAGGC
	Forward	TTCAGATCCCAGCGGTGCCTCT
	Reverse	AGGCACCGCTGGGATCTGAATT
U6	Foward	CTCGCTTCGGCAGCACA
	Reverse	AACGCTTCACGAATTTGCGT

## Sheet: Table S2
Table S2. Downregulated genes upon miR-5100 transfection
gene_id	symbol	description	OE_readcount	NC_readcount	log2FoldChange	pvalue
ENSG00000144821	MYH15	myosin heavy chain 15 [Source:HGNC Symbol;Acc:HGNC:31073]	154.72	2636.38	-4.0931	0
ENSG00000196611	MMP1	matrix metallopeptidase 1 [Source:HGNC Symbol;Acc:HGNC:7155]	224.45	3139.17	-3.8042	0
ENSG00000164692	COL1A2	collagen type I alpha 2 chain [Source:HGNC Symbol;Acc:HGNC:2198]	351.63	2949.03	-3.069	0
ENSG00000164120	HPGD	15-hydroxyprostaglandin dehydrogenase [Source:HGNC Symbol;Acc:HGNC:5154]	505.92	3802.22	-2.9109	0
ENSG00000125538	IL1B	interleukin 1 beta [Source:HGNC Symbol;Acc:HGNC:5992]	1454.3	10021.1	-2.7843	0
ENSG00000117152	RGS4	regulator of G protein signaling 4 [Source:HGNC Symbol;Acc:HGNC:10000]	2324.57	15766.4	-2.7616	0
ENSG00000044574	HSPA5	heat shock protein family A (Hsp70) member 5 [Source:HGNC Symbol;Acc:HGNC:5238]	22739.1	148751	-2.7096	0
ENSG00000103044	HAS3	hyaluronan synthase 3 [Source:HGNC Symbol;Acc:HGNC:4820]	2577.33	14188.7	-2.4608	0
ENSG00000104419	NDRG1	N-myc downstream regulated 1 [Source:HGNC Symbol;Acc:HGNC:7679]	23396.4	100283	-2.0997	0
ENSG00000130164	LDLR	low density lipoprotein receptor [Source:HGNC Symbol;Acc:HGNC:6547]	3981.15	16429.5	-2.0451	0
ENSG00000134363	FST	follistatin [Source:HGNC Symbol;Acc:HGNC:3971]	5587.81	20793.2	-1.8957	0
ENSG00000011347	SYT7	synaptotagmin 7 [Source:HGNC Symbol;Acc:HGNC:11514]	1391.58	7218.03	-2.3751	8.9439e-308
ENSG00000123384	LRP1	LDL receptor related protein 1 [Source:HGNC Symbol;Acc:HGNC:6692]	2933.17	16259.1	-2.4709	2.5199e-304
ENSG00000128342	LIF	LIF interleukin 6 family cytokine [Source:HGNC Symbol;Acc:HGNC:6596]	991.35	4939.35	-2.3168	6.6753e-295
ENSG00000168209	DDIT4	DNA damage inducible transcript 4 [Source:HGNC Symbol;Acc:HGNC:24944]	4544.9	16843.2	-1.8897	4.3485e-284
ENSG00000168477	TNXB	tenascin XB [Source:HGNC Symbol;Acc:HGNC:11976]	3270.16	15219.9	-2.2186	1.179e-281
ENSG00000154175	ABI3BP	ABI family member 3 binding protein [Source:HGNC Symbol;Acc:HGNC:17265]	1727.92	12201.3	-2.8205	2.9217e-281
ENSG00000066248	NGEF	neuronal guanine nucleotide exchange factor [Source:HGNC Symbol;Acc:HGNC:7807]	2339.15	8861.58	-1.9214	1.1511e-258
ENSG00000099875	MKNK2	MAPK interacting serine/threonine kinase 2 [Source:HGNC Symbol;Acc:HGNC:7111]	2910.74	11173.1	-1.9405	2.8244e-255
ENSG00000138166	DUSP5	dual specificity phosphatase 5 [Source:HGNC Symbol;Acc:HGNC:3071]	4954.99	18711.5	-1.917	1.0233e-253
ENSG00000196352	CD55	CD55 molecule (Cromer blood group) [Source:HGNC Symbol;Acc:HGNC:2665]	21006.8	62130.2	-1.5644	1.1348e-251
ENSG00000137745	MMP13	matrix metallopeptidase 13 [Source:HGNC Symbol;Acc:HGNC:7159]	112.19	1622.05	-3.852	2.8676e-248
ENSG00000107159	CA9	carbonic anhydrase 9 [Source:HGNC Symbol;Acc:HGNC:1383]	545.68	2885.91	-2.403	2.4189e-244
ENSG00000142798	HSPG2	heparan sulfate proteoglycan 2 [Source:HGNC Symbol;Acc:HGNC:5273]	1501.6	5986.68	-1.9955	1.058e-235
ENSG00000134057	CCNB1	cyclin B1 [Source:HGNC Symbol;Acc:HGNC:1579]	1277.68	5480.79	-2.1005	2.4091e-233
ENSG00000189143	CLDN4	claudin 4 [Source:HGNC Symbol;Acc:HGNC:2046]	7573.76	24346.4	-1.6845	7.9775e-233
ENSG00000185033	SEMA4B	semaphorin 4B [Source:HGNC Symbol;Acc:HGNC:10730]	3121.67	11524.3	-1.8843	2.2923e-232
ENSG00000175592	FOSL1	FOS like 1, AP-1 transcription factor subunit [Source:HGNC Symbol;Acc:HGNC:13718]	3962.14	13599.2	-1.7791	4.9571e-231
ENSG00000158292	GPR153	G protein-coupled receptor 153 [Source:HGNC Symbol;Acc:HGNC:23618]	1024.39	4709.77	-2.2013	2.1448e-229
ENSG00000164176	EDIL3	EGF like repeats and discoidin domains 3 [Source:HGNC Symbol;Acc:HGNC:3173]	185.7	1643.5	-3.1466	5.3477e-228
ENSG00000150995	ITPR1	inositol 1,4,5-trisphosphate receptor type 1 [Source:HGNC Symbol;Acc:HGNC:6180]	875.85	4163.02	-2.2496	1.4645e-227
ENSG00000111674	ENO2	enolase 2 [Source:HGNC Symbol;Acc:HGNC:3353]	2313.64	7948.2	-1.7805	4.2881e-226
ENSG00000033867	SLC4A7	solute carrier family 4 member 7 [Source:HGNC Symbol;Acc:HGNC:11033]	1415	9371.29	-2.728	6.1451e-221
ENSG00000166851	PLK1	polo like kinase 1 [Source:HGNC Symbol;Acc:HGNC:9077]	850.89	3672.11	-2.1098	6.1896e-219
ENSG00000100994	PYGB	glycogen phosphorylase B [Source:HGNC Symbol;Acc:HGNC:9723]	9649.09	30870.3	-1.6777	7.5619e-218
ENSG00000184792	OSBP2	oxysterol binding protein 2 [Source:HGNC Symbol;Acc:HGNC:8504]	587.89	2837.33	-2.2707	3.4218e-215
ENSG00000142173	COL6A2	collagen type VI alpha 2 chain [Source:HGNC Symbol;Acc:HGNC:2212]	2990.29	9805.68	-1.7132	2.2711e-214
ENSG00000137440	FGFBP1	fibroblast growth factor binding protein 1 [Source:HGNC Symbol;Acc:HGNC:19695]	1133.66	5557.58	-2.293	8.8109e-212
ENSG00000164683	HEY1	hes related family bHLH transcription factor with YRPW motif 1 [Source:HGNC Symbol;Acc:HGNC:4880]	813.03	4000.4	-2.2988	1.7862e-209
ENSG00000112984	KIF20A	kinesin family member 20A [Source:HGNC Symbol;Acc:HGNC:9787]	780.97	3655.9	-2.2268	2.9775e-200
ENSG00000041982	TNC	tenascin C [Source:HGNC Symbol;Acc:HGNC:5318]	1720.54	6645.03	-1.9495	3.7244e-194
ENSG00000109321	AREG	amphiregulin [Source:HGNC Symbol;Acc:HGNC:651]	1561.14	6101.61	-1.9663	2.3634e-193
ENSG00000139289	PHLDA1	pleckstrin homology like domain family A member 1 [Source:HGNC Symbol;Acc:HGNC:8933]	5127.39	15752.4	-1.6192	5.6376e-191
ENSG00000165175	MID1IP1	MID1 interacting protein 1 [Source:HGNC Symbol;Acc:HGNC:20715]	4655.36	13671.2	-1.5542	3.9815e-184
ENSG00000134827	TCN1	transcobalamin 1 [Source:HGNC Symbol;Acc:HGNC:11652]	123.8	1326.55	-3.4204	5.0963e-184
ENSG00000163297	ANTXR2	ANTXR cell adhesion molecule 2 [Source:HGNC Symbol;Acc:HGNC:21732]	1741.41	6284.56	-1.8517	5.5617e-184
ENSG00000168906	MAT2A	methionine adenosyltransferase 2A [Source:HGNC Symbol;Acc:HGNC:6904]	6337.81	23169.8	-1.8703	7.0653e-183
ENSG00000090006	LTBP4	latent transforming growth factor beta binding protein 4 [Source:HGNC Symbol;Acc:HGNC:6717]	2060.23	7269.3	-1.8193	6.1159e-181
ENSG00000149428	HYOU1	hypoxia up-regulated 1 [Source:HGNC Symbol;Acc:HGNC:16931]	4136.75	14456.7	-1.8051	7.0012e-181
ENSG00000163110	PDLIM5	PDZ and LIM domain 5 [Source:HGNC Symbol;Acc:HGNC:17468]	3062.7	9178.79	-1.5836	2.4732e-180
ENSG00000165891	E2F7	E2F transcription factor 7 [Source:HGNC Symbol;Acc:HGNC:23820]	2282.12	7818.9	-1.7767	3.7267e-180
ENSG00000267519	MIR23AHG	miR-23a/27a/24-2 cluster host gene [Source:HGNC Symbol;Acc:HGNC:27620]	298.74	1957.55	-2.7124	4.4342e-180
ENSG00000113140	SPARC	secreted protein acidic and cysteine rich [Source:HGNC Symbol;Acc:HGNC:11219]	382.33	2301.32	-2.5893	7.3055e-180
ENSG00000166598	HSP90B1	heat shock protein 90 beta family member 1 [Source:HGNC Symbol;Acc:HGNC:12028]	7396.01	29604.7	-2.0011	7.9499e-180
ENSG00000168447	SCNN1B	sodium channel epithelial 1 subunit beta [Source:HGNC Symbol;Acc:HGNC:10600]	762.62	2988.1	-1.9702	1.1203e-177
ENSG00000080031	PTPRH	protein tyrosine phosphatase receptor type H [Source:HGNC Symbol;Acc:HGNC:9672]	1914.51	7082.19	-1.8868	6.8818e-177
ENSG00000153292	ADGRF1	adhesion G protein-coupled receptor F1 [Source:HGNC Symbol;Acc:HGNC:18990]	2567.67	7601.2	-1.5659	1.494e-174
ENSG00000101187	SLCO4A1	solute carrier organic anion transporter family member 4A1 [Source:HGNC Symbol;Acc:HGNC:10953]	2236.6	6695.36	-1.5817	2.5927e-174
ENSG00000273749	CYFIP1	cytoplasmic FMR1 interacting protein 1 [Source:HGNC Symbol;Acc:HGNC:13759]	4023.4	12037	-1.5809	5.8996e-174
ENSG00000175197	DDIT3	DNA damage inducible transcript 3 [Source:HGNC Symbol;Acc:HGNC:2726]	1600.62	6418.81	-2.0031	3.2263e-173
ENSG00000087266	SH3BP2	SH3 domain binding protein 2 [Source:HGNC Symbol;Acc:HGNC:10825]	1627.46	5204.42	-1.6772	5.3131e-173
ENSG00000198380	GFPT1	glutamine--fructose-6-phosphate transaminase 1 [Source:HGNC Symbol;Acc:HGNC:4241]	2851.22	9566.9	-1.7467	1.4768e-170
ENSG00000189369	GSPT2	G1 to S phase transition 2 [Source:HGNC Symbol;Acc:HGNC:4622]	1633.56	5391.85	-1.7228	1.814e-166
ENSG00000147889	CDKN2A	cyclin dependent kinase inhibitor 2A [Source:HGNC Symbol;Acc:HGNC:1787]	2496.12	8857.72	-1.8269	4.197e-165
ENSG00000118898	PPL	periplakin [Source:HGNC Symbol;Acc:HGNC:9273]	1759.52	6907.85	-1.9734	5.6224e-164
ENSG00000131069	ACSS2	acyl-CoA synthetase short chain family member 2 [Source:HGNC Symbol;Acc:HGNC:15814]	1921.92	5806.78	-1.595	5.3574e-161
ENSG00000145050	MANF	mesencephalic astrocyte derived neurotrophic factor [Source:HGNC Symbol;Acc:HGNC:15461]	2459.85	8781.9	-1.8356	5.5967e-161
ENSG00000170537	TMC7	transmembrane channel like 7 [Source:HGNC Symbol;Acc:HGNC:23000]	271.67	1527.37	-2.4912	4.8672e-160
ENSG00000102144	PGK1	phosphoglycerate kinase 1 [Source:HGNC Symbol;Acc:HGNC:8896]	45475.2	132238	-1.54	2.5227e-158
ENSG00000123610	TNFAIP6	TNF alpha induced protein 6 [Source:HGNC Symbol;Acc:HGNC:11898]	565.51	2365.55	-2.0642	1.8537e-155
ENSG00000183856	IQGAP3	IQ motif containing GTPase activating protein 3 [Source:HGNC Symbol;Acc:HGNC:20669]	1626.89	4962.2	-1.6091	2.7014e-151
ENSG00000067715	SYT1	synaptotagmin 1 [Source:HGNC Symbol;Acc:HGNC:11509]	859.29	3518.11	-2.0342	8.3467e-150
ENSG00000142949	PTPRF	protein tyrosine phosphatase receptor type F [Source:HGNC Symbol;Acc:HGNC:9670]	2584.21	8072.79	-1.6435	7.0695e-149
ENSG00000171680	PLEKHG5	pleckstrin homology and RhoGEF domain containing G5 [Source:HGNC Symbol;Acc:HGNC:29105]	1198.99	3783.78	-1.6581	8.6046e-147
ENSG00000164949	GEM	GTP binding protein overexpressed in skeletal muscle [Source:HGNC Symbol;Acc:HGNC:4234]	1237.73	3926.26	-1.6652	7.0643e-146
ENSG00000166833	NAV2	neuron navigator 2 [Source:HGNC Symbol;Acc:HGNC:15997]	2847.49	8792.76	-1.6268	4.7677e-144
ENSG00000170485	NPAS2	neuronal PAS domain protein 2 [Source:HGNC Symbol;Acc:HGNC:7895]	1205.52	4510.61	-1.9042	9.5142e-143
ENSG00000178607	ERN1	endoplasmic reticulum to nucleus signaling 1 [Source:HGNC Symbol;Acc:HGNC:3449]	1275.4	4487.06	-1.8149	1.1469e-142
ENSG00000128228	SDF2L1	stromal cell derived factor 2 like 1 [Source:HGNC Symbol;Acc:HGNC:10676]	1105.6	3459.83	-1.6458	1.7154e-141
ENSG00000163814	CDCP1	CUB domain containing protein 1 [Source:HGNC Symbol;Acc:HGNC:24357]	9024.08	25909.5	-1.5216	1.9898e-137
ENSG00000117983	MUC5B	mucin 5B, oligomeric mucus/gel-forming [Source:HGNC Symbol;Acc:HGNC:7516]	2853.34	9748.52	-1.7728	2.1486e-135
ENSG00000182158	CREB3L2	cAMP responsive element binding protein 3 like 2 [Source:HGNC Symbol;Acc:HGNC:23720]	1000.32	3595.4	-1.8454	7.999e-135
ENSG00000197261	C6orf141	chromosome 6 open reading frame 141 [Source:HGNC Symbol;Acc:HGNC:21351]	527.87	2295.9	-2.1214	9.1272e-135
ENSG00000091409	ITGA6	integrin subunit alpha 6 [Source:HGNC Symbol;Acc:HGNC:6142]	3250.55	9448.29	-1.5396	1.6222e-134
ENSG00000122966	CIT	citron rho-interacting serine/threonine kinase [Source:HGNC Symbol;Acc:HGNC:1985]	1034.33	3218.01	-1.6373	5.6926e-130
ENSG00000117399	CDC20	cell division cycle 20 [Source:HGNC Symbol;Acc:HGNC:1723]	1350.79	4083.32	-1.5956	8.5532e-130
ENSG00000178343	SHISA3	shisa family member 3 [Source:HGNC Symbol;Acc:HGNC:25159]	580.35	2223.06	-1.937	4.5282e-129
ENSG00000106541	AGR2	anterior gradient 2, protein disulphide isomerase family member [Source:HGNC Symbol;Acc:HGNC:328]	3308.06	11281.9	-1.7696	9.4448e-125
ENSG00000073849	ST6GAL1	ST6 beta-galactoside alpha-2,6-sialyltransferase 1 [Source:HGNC Symbol;Acc:HGNC:10860]	549.32	2291.71	-2.0604	1.9411e-123
ENSG00000150961	SEC24D	SEC24 homolog D, COPII coat complex component [Source:HGNC Symbol;Acc:HGNC:10706]	920.08	3032.21	-1.7209	5.5664e-123
ENSG00000163697	APBB2	amyloid beta precursor protein binding family B member 2 [Source:HGNC Symbol;Acc:HGNC:582]	789.93	2753.88	-1.8024	1.092e-121
ENSG00000164611	PTTG1	PTTG1 regulator of sister chromatid separation, securin [Source:HGNC Symbol;Acc:HGNC:9690]	1490.7	5132.76	-1.7832	1.7018e-119
ENSG00000197712	FAM114A1	family with sequence similarity 114 member A1 [Source:HGNC Symbol;Acc:HGNC:25087]	557.49	2054.21	-1.8811	2.6258e-118
ENSG00000168079	SCARA5	scavenger receptor class A member 5 [Source:HGNC Symbol;Acc:HGNC:28701]	940.49	2977.4	-1.6624	4.3144e-118
ENSG00000166046	TCP11L2	t-complex 11 like 2 [Source:HGNC Symbol;Acc:HGNC:28627]	683.33	2685.59	-1.9743	9.281e-118
ENSG00000142552	RCN3	reticulocalbin 3 [Source:HGNC Symbol;Acc:HGNC:21145]	1038.95	3107.46	-1.5804	6.0266e-117
ENSG00000159182	PRAC1	PRAC1 small nuclear protein [Source:HGNC Symbol;Acc:HGNC:30591]	2144.4	7754.32	-1.854	3.6041e-116
ENSG00000136153	LMO7	LIM domain 7 [Source:HGNC Symbol;Acc:HGNC:6646]	2208.39	7783.87	-1.8179	4.997e-116
ENSG00000079459	FDFT1	farnesyl-diphosphate farnesyltransferase 1 [Source:HGNC Symbol;Acc:HGNC:3629]	2514.81	7142.31	-1.5056	1.9849e-114
ENSG00000138623	SEMA7A	semaphorin 7A (John Milton Hagen blood group) [Source:HGNC Symbol;Acc:HGNC:10741]	525.12	1929.01	-1.8765	1.0554e-113
ENSG00000155660	PDIA4	protein disulfide isomerase family A member 4 [Source:HGNC Symbol;Acc:HGNC:30167]	3054.79	9116.29	-1.5772	1.1716e-113
ENSG00000173599	PC	pyruvate carboxylase [Source:HGNC Symbol;Acc:HGNC:8636]	1156.91	3369.53	-1.5423	6.0387e-113
ENSG00000169679	BUB1	BUB1 mitotic checkpoint serine/threonine kinase [Source:HGNC Symbol;Acc:HGNC:1148]	947.44	2803.56	-1.5652	1.458e-111
ENSG00000152784	PRDM8	PR/SET domain 8 [Source:HGNC Symbol;Acc:HGNC:13993]	409.57	1584.79	-1.9519	3.1626e-110
ENSG00000167797	CDK2AP2	cyclin dependent kinase 2 associated protein 2 [Source:HGNC Symbol;Acc:HGNC:30833]	705.07	2592.22	-1.8773	4.0854e-109
ENSG00000255248	MIR100HG	mir-100-let-7a-2-mir-125b-1 cluster host gene [Source:HGNC Symbol;Acc:HGNC:39522]	782.72	2837.58	-1.8586	2.1755e-108
ENSG00000070540	WIPI1	WD repeat domain, phosphoinositide interacting 1 [Source:HGNC Symbol;Acc:HGNC:25471]	603.36	2082.17	-1.7862	2.533e-108
ENSG00000149256	TENM4	teneurin transmembrane protein 4 [Source:HGNC Symbol;Acc:HGNC:29945]	321.01	1506.11	-2.23	6.099e-108
ENSG00000166147	FBN1	fibrillin 1 [Source:HGNC Symbol;Acc:HGNC:3603]	701.09	2377.7	-1.7625	1.1738e-105
ENSG00000142945	KIF2C	kinesin family member 2C [Source:HGNC Symbol;Acc:HGNC:6393]	960.86	3363.74	-1.8071	1.1941e-105
ENSG00000072864	NDE1	nudE neurodevelopment protein 1 [Source:HGNC Symbol;Acc:HGNC:17619]	942.55	2856.8	-1.5997	1.5211e-104
ENSG00000100242	SUN2	Sad1 and UNC84 domain containing 2 [Source:HGNC Symbol;Acc:HGNC:14210]	952.76	2784.57	-1.5472	6.3498e-97
ENSG00000179361	ARID3B	AT-rich interaction domain 3B [Source:HGNC Symbol;Acc:HGNC:14350]	306.71	1245.72	-2.0222	1.7996e-96
ENSG00000184557	SOCS3	suppressor of cytokine signaling 3 [Source:HGNC Symbol;Acc:HGNC:19391]	388.67	1450.39	-1.8989	4.9808e-94
ENSG00000068489	PRR11	proline rich 11 [Source:HGNC Symbol;Acc:HGNC:25619]	1205.75	3968.69	-1.7182	4.0225e-92
ENSG00000198814	GK	glycerol kinase [Source:HGNC Symbol;Acc:HGNC:4289]	359.85	1335.52	-1.8917	2.714e-91
ENSG00000146966	DENND2A	DENN domain containing 2A [Source:HGNC Symbol;Acc:HGNC:22212]	631.54	1940.41	-1.6192	3.3081e-91
ENSG00000109107	ALDOC	aldolase, fructose-bisphosphate C [Source:HGNC Symbol;Acc:HGNC:418]	942.38	2741.64	-1.5399	4.1786e-90
ENSG00000065485	PDIA5	protein disulfide isomerase family A member 5 [Source:HGNC Symbol;Acc:HGNC:24811]	742.85	2108.33	-1.5045	1.4512e-89
ENSG00000128016	ZFP36	ZFP36 ring finger protein [Source:HGNC Symbol;Acc:HGNC:12862]	249.6	1032.39	-2.0476	2.1679e-88
ENSG00000135451	TROAP	trophinin associated protein [Source:HGNC Symbol;Acc:HGNC:12327]	1034.12	3114.68	-1.5899	3.777e-88
ENSG00000197321	SVIL	supervillin [Source:HGNC Symbol;Acc:HGNC:11480]	591.96	1732.01	-1.5488	3.4518e-87
ENSG00000186480	INSIG1	insulin induced gene 1 [Source:HGNC Symbol;Acc:HGNC:6083]	518.38	1740.45	-1.7475	3.3645e-86
ENSG00000182272	B4GALNT4	beta-1,4-N-acetyl-galactosaminyltransferase 4 [Source:HGNC Symbol;Acc:HGNC:26315]	519	1603.83	-1.6285	5.0296e-83
ENSG00000171431	KRT20	keratin 20 [Source:HGNC Symbol;Acc:HGNC:20412]	15.88	397.46	-4.6446	5.1284e-82
ENSG00000117650	NEK2	NIMA related kinase 2 [Source:HGNC Symbol;Acc:HGNC:7745]	480.31	1566.59	-1.7058	2.9173e-81
ENSG00000105388	CEACAM5	CEA cell adhesion molecule 5 [Source:HGNC Symbol;Acc:HGNC:1817]	38.89	447.26	-3.5234	1.6488e-77
ENSG00000173269	MMRN2	multimerin 2 [Source:HGNC Symbol;Acc:HGNC:19888]	86.79	563.3	-2.6984	3.3738e-76
ENSG00000176438	SYNE3	spectrin repeat containing nuclear envelope family member 3 [Source:HGNC Symbol;Acc:HGNC:19861]	475.84	1447.8	-1.6056	2.8769e-74
ENSG00000073737	DHRS9	dehydrogenase/reductase 9 [Source:HGNC Symbol;Acc:HGNC:16888]	507.67	1489.89	-1.5528	1.2267e-73
ENSG00000153933	DGKE	diacylglycerol kinase epsilon [Source:HGNC Symbol;Acc:HGNC:2852]	540.34	1976.74	-1.8726	3.3186e-73
ENSG00000153714	LURAP1L	leucine rich adaptor protein 1 like [Source:HGNC Symbol;Acc:HGNC:31452]	578.11	1635.06	-1.5002	5.8396e-73
ENSG00000126787	DLGAP5	DLG associated protein 5 [Source:HGNC Symbol;Acc:HGNC:16864]	529.04	1704.17	-1.6881	6.929e-73
ENSG00000146250	PRSS35	serine protease 35 [Source:HGNC Symbol;Acc:HGNC:21387]	48.29	419.04	-3.1184	3.5433e-72
ENSG00000131459	GFPT2	glutamine-fructose-6-phosphate transaminase 2 [Source:HGNC Symbol;Acc:HGNC:4242]	545.55	1562.72	-1.5177	8.0625e-72
ENSG00000139354	GAS2L3	growth arrest specific 2 like 3 [Source:HGNC Symbol;Acc:HGNC:27475]	430.86	1671.99	-1.9578	8.2134e-71
ENSG00000185361	TNFAIP8L1	TNF alpha induced protein 8 like 1 [Source:HGNC Symbol;Acc:HGNC:28279]	159.24	748.19	-2.232	2.1668e-70
ENSG00000115414	FN1	fibronectin 1 [Source:HGNC Symbol;Acc:HGNC:3778]	332.57	1087.7	-1.7102	3.0325e-70
ENSG00000105327	BBC3	BCL2 binding component 3 [Source:HGNC Symbol;Acc:HGNC:17868]	228.69	938.01	-2.0346	2.0213e-69
ENSG00000154764	WNT7A	Wnt family member 7A [Source:HGNC Symbol;Acc:HGNC:12786]	146.82	680.14	-2.2106	5.4656e-69
ENSG00000156011	PSD3	pleckstrin and Sec7 domain containing 3 [Source:HGNC Symbol;Acc:HGNC:19093]	1990.22	5761.7	-1.5341	2.1487e-67
ENSG00000103089	FA2H	fatty acid 2-hydroxylase [Source:HGNC Symbol;Acc:HGNC:21197]	306.23	1069.59	-1.8037	1.2985e-66
ENSG00000088340	FER1L4	fer-1 like family member 4 (pseudogene) [Source:HGNC Symbol;Acc:HGNC:15801]	215.93	958.7	-2.1515	3.4412e-65
ENSG00000272734	ADIRF-AS1	ADIRF antisense RNA 1 [Source:HGNC Symbol;Acc:HGNC:45127]	331.29	1057.25	-1.6742	6.3327e-65
ENSG00000254726	MEX3A	mex-3 RNA binding family member A [Source:HGNC Symbol;Acc:HGNC:33482]	404.82	1299.5	-1.6825	9.5343e-65
ENSG00000145681	HAPLN1	hyaluronan and proteoglycan link protein 1 [Source:HGNC Symbol;Acc:HGNC:2380]	26.66	353.17	-3.728	1.0362e-64
ENSG00000168758	SEMA4C	semaphorin 4C [Source:HGNC Symbol;Acc:HGNC:10731]	352.97	1122.33	-1.6691	6.125e-64
ENSG00000108551	RASD1	ras related dexamethasone induced 1 [Source:HGNC Symbol;Acc:HGNC:15828]	123.09	596.08	-2.2743	1.8538e-63
ENSG00000198743	SLC5A3	solute carrier family 5 member 3 [Source:HGNC Symbol;Acc:HGNC:11038]	703.65	2294.71	-1.7066	4.4972e-63
ENSG00000101842	VSIG1	V-set and immunoglobulin domain containing 1 [Source:HGNC Symbol;Acc:HGNC:28675]	136.54	647.32	-2.2447	8.3369e-62
ENSG00000039139	DNAH5	dynein axonemal heavy chain 5 [Source:HGNC Symbol;Acc:HGNC:2950]	134.05	591.44	-2.1426	2.2475e-61
ENSG00000169239	CA5B	carbonic anhydrase 5B [Source:HGNC Symbol;Acc:HGNC:1378]	228.59	851.44	-1.896	1.5496e-60
ENSG00000153707	PTPRD	protein tyrosine phosphatase receptor type D [Source:HGNC Symbol;Acc:HGNC:9668]	184.56	719.03	-1.9632	9.6748e-60
ENSG00000188037	CLCN1	chloride voltage-gated channel 1 [Source:HGNC Symbol;Acc:HGNC:2019]	60.52	406.79	-2.7504	8.8875e-59
ENSG00000125775	SDCBP2	syndecan binding protein 2 [Source:HGNC Symbol;Acc:HGNC:15756]	67.13	418.79	-2.6405	3.3319e-58
ENSG00000121904	CSMD2	CUB and Sushi multiple domains 2 [Source:HGNC Symbol;Acc:HGNC:19290]	257.62	845.85	-1.7163	3.8193e-58
ENSG00000140451	PIF1	PIF1 5'-to-3' DNA helicase [Source:HGNC Symbol;Acc:HGNC:26220]	72.89	436.8	-2.5834	5.8326e-58
ENSG00000128590	DNAJB9	DnaJ heat shock protein family (Hsp40) member B9 [Source:HGNC Symbol;Acc:HGNC:6968]	421.81	1203.64	-1.5122	3.1241e-57
ENSG00000114107	CEP70	centrosomal protein 70 [Source:HGNC Symbol;Acc:HGNC:29972]	898.32	2831.14	-1.657	1.1152e-55
ENSG00000146197	SCUBE3	signal peptide, CUB domain and EGF like domain containing 3 [Source:HGNC Symbol;Acc:HGNC:13655]	27.44	299.61	-3.445	1.2163e-55
ENSG00000110723	EXPH5	exophilin 5 [Source:HGNC Symbol;Acc:HGNC:30578]	284.97	990.59	-1.7992	1.3922e-55
ENSG00000175505	CLCF1	cardiotrophin like cytokine factor 1 [Source:HGNC Symbol;Acc:HGNC:17412]	309.89	934.64	-1.593	7.0099e-54
ENSG00000162063	CCNF	cyclin F [Source:HGNC Symbol;Acc:HGNC:1591]	265.98	814.69	-1.6141	9.9602e-52
ENSG00000171360	KRT38	keratin 38 [Source:HGNC Symbol;Acc:HGNC:6456]	70.05	406.6	-2.5343	7.718e-50
ENSG00000116761	CTH	cystathionine gamma-lyase [Source:HGNC Symbol;Acc:HGNC:2501]	312.24	945.37	-1.5979	7.3606e-49
ENSG00000106948	AKNA	AT-hook transcription factor [Source:HGNC Symbol;Acc:HGNC:24108]	256.61	906.14	-1.8208	8.1716e-49
ENSG00000155897	ADCY8	adenylate cyclase 8 [Source:HGNC Symbol;Acc:HGNC:239]	227.77	773.38	-1.7627	1.1362e-48
ENSG00000115163	CENPA	centromere protein A [Source:HGNC Symbol;Acc:HGNC:1851]	259.85	800.1	-1.6225	3.7566e-48
ENSG00000073734	ABCB11	ATP binding cassette subfamily B member 11 [Source:HGNC Symbol;Acc:HGNC:42]	103.46	461.63	-2.1565	3.8941e-48
ENSG00000140563	MCTP2	multiple C2 and transmembrane domain containing 2 [Source:HGNC Symbol;Acc:HGNC:25636]	116.06	511.33	-2.1418	5.5171e-48
ENSG00000186642	PDE2A	phosphodiesterase 2A [Source:HGNC Symbol;Acc:HGNC:8777]	207.18	674.26	-1.703	8.709e-48
ENSG00000081923	ATP8B1	ATPase phospholipid transporting 8B1 [Source:HGNC Symbol;Acc:HGNC:3706]	203.61	655.41	-1.6871	9.7497e-48
ENSG00000119514	GALNT12	polypeptide N-acetylgalactosaminyltransferase 12 [Source:HGNC Symbol;Acc:HGNC:19877]	231.58	736.89	-1.6707	1.018e-47
ENSG00000245526	LINC00461	long intergenic non-protein coding RNA 461 [Source:HGNC Symbol;Acc:HGNC:42810]	170.21	634.94	-1.8994	1.3187e-47
ENSG00000223749	MIR503HG	MIR503 host gene [Source:HGNC Symbol;Acc:HGNC:28258]	33.97	303.23	-3.1567	1.5912e-47
ENSG00000198855	FICD	FIC domain protein adenylyltransferase [Source:HGNC Symbol;Acc:HGNC:18416]	336.67	988.11	-1.5535	5.5894e-46
ENSG00000166670	MMP10	matrix metallopeptidase 10 [Source:HGNC Symbol;Acc:HGNC:7156]	24.79	246.89	-3.3197	1.5752e-45
ENSG00000174501	ANKRD36C	ankyrin repeat domain 36C [Source:HGNC Symbol;Acc:HGNC:32946]	131.99	716.68	-2.444	4.2423e-45
ENSG00000133710	SPINK5	serine peptidase inhibitor Kazal type 5 [Source:HGNC Symbol;Acc:HGNC:15464]	217.37	736.49	-1.7619	7.7772e-45
ENSG00000151743	AMN1	antagonist of mitotic exit network 1 homolog [Source:HGNC Symbol;Acc:HGNC:27281]	221.16	667.66	-1.5934	5.747e-44
ENSG00000075218	GTSE1	G2 and S-phase expressed 1 [Source:HGNC Symbol;Acc:HGNC:13698]	309.69	884	-1.5128	2.2626e-42
ENSG00000108848	LUC7L3	LUC7 like 3 pre-mRNA splicing factor [Source:HGNC Symbol;Acc:HGNC:24309]	782.04	2340.25	-1.5822	2.4905e-40
ENSG00000049247	UTS2	urotensin 2 [Source:HGNC Symbol;Acc:HGNC:12636]	3.36	207.16	-5.9288	1.9853e-37
ENSG00000214595	EML6	EMAP like 6 [Source:HGNC Symbol;Acc:HGNC:35412]	263.26	876.66	-1.7374	5.9081e-36
ENSG00000147724	FAM135B	family with sequence similarity 135 member B [Source:HGNC Symbol;Acc:HGNC:28029]	106.05	386.63	-1.8663	3.1939e-35
ENSG00000178726	THBD	thrombomodulin [Source:HGNC Symbol;Acc:HGNC:11784]	27.71	244.15	-3.144	1.2247e-34
ENSG00000231298	MANCR	mitotically associated long non coding RNA [Source:HGNC Symbol;Acc:HGNC:44678]	27.82	236.1	-3.0932	1.7448e-34
ENSG00000148655	LRMDA	leucine rich melanocyte differentiation associated [Source:HGNC Symbol;Acc:HGNC:23405]	93.23	358.61	-1.9442	3.4327e-34
ENSG00000065618	COL17A1	collagen type XVII alpha 1 chain [Source:HGNC Symbol;Acc:HGNC:2194]	77.46	317.35	-2.0346	1.3791e-33
ENSG00000163064	EN1	engrailed homeobox 1 [Source:HGNC Symbol;Acc:HGNC:3342]	215.12	612.88	-1.5092	2.1732e-33
ENSG00000203650	LINC01285	long intergenic non-protein coding RNA 1285 [Source:HGNC Symbol;Acc:HGNC:50344]	183.29	543.9	-1.5685	2.3326e-33
ENSG00000197182	MIRLET7BHG	MIRLET7B host gene [Source:HGNC Symbol;Acc:HGNC:37189]	133.81	436.18	-1.7059	4.7086e-32
ENSG00000065717	TLE2	TLE family member 2, transcriptional corepressor [Source:HGNC Symbol;Acc:HGNC:11838]	188.1	533.19	-1.5024	6.7022e-32
ENSG00000215788	TNFRSF25	TNF receptor superfamily member 25 [Source:HGNC Symbol;Acc:HGNC:11910]	128.15	459.84	-1.8446	1.354e-31
ENSG00000224958	PGM5-AS1	PGM5 antisense RNA 1 [Source:HGNC Symbol;Acc:HGNC:44181]	169.66	482.39	-1.5061	8.3328e-30
ENSG00000105649	RAB3A	RAB3A, member RAS oncogene family [Source:HGNC Symbol;Acc:HGNC:9777]	117.06	375.41	-1.6812	1.3808e-29
ENSG00000134245	WNT2B	Wnt family member 2B [Source:HGNC Symbol;Acc:HGNC:12781]	79.87	319.94	-2.0021	4.9739e-29
ENSG00000073605	GSDMB	gasdermin B [Source:HGNC Symbol;Acc:HGNC:23690]	127.4	400.8	-1.6554	4.0199e-28
ENSG00000236908	LINC02827	long intergenic non-protein coding RNA 2827 [Source:HGNC Symbol;Acc:HGNC:54358]	22.99	165.28	-2.8474	1.6752e-27
ENSG00000227939	RPL3P2	ribosomal protein L3 pseudogene 2 [Source:HGNC Symbol;Acc:HGNC:17834]	103.72	330.74	-1.6739	7.5002e-25
ENSG00000066279	ASPM	assembly factor for spindle microtubules [Source:HGNC Symbol;Acc:HGNC:19048]	139.34	496.57	-1.8365	8.627e-25
ENSG00000146426	TIAM2	TIAM Rac1 associated GEF 2 [Source:HGNC Symbol;Acc:HGNC:11806]	117.04	349.71	-1.5797	3.6946e-24
ENSG00000232931	LINC00342	long intergenic non-protein coding RNA 342 [Source:HGNC Symbol;Acc:HGNC:42470]	156.6	586.93	-1.9093	1.0348e-23
ENSG00000188610	FAM72B	family with sequence similarity 72 member B [Source:HGNC Symbol;Acc:HGNC:24805]	109.9	352.83	-1.6815	2.6954e-23
ENSG00000169330	MINAR1	membrane integral NOTCH2 associated receptor 1 [Source:HGNC Symbol;Acc:HGNC:29172]	69.77	249.49	-1.8393	3.7213e-23
ENSG00000275131	PDE4DIPP2	PDE4DIP pseudogene 2 [Source:HGNC Symbol;Acc:HGNC:55081]	91.06	314.89	-1.7924	5.0913e-23
ENSG00000131771	PPP1R1B	protein phosphatase 1 regulatory inhibitor subunit 1B [Source:HGNC Symbol;Acc:HGNC:9287]	12.99	119.48	-3.1962	2.3537e-22
ENSG00000152154	TMEM178A	transmembrane protein 178A [Source:HGNC Symbol;Acc:HGNC:28517]	45.59	201.86	-2.1502	3.1116e-22
ENSG00000163359	COL6A3	collagen type VI alpha 3 chain [Source:HGNC Symbol;Acc:HGNC:2213]	88.24	284.47	-1.6909	3.7963e-22
ENSG00000156966	B3GNT7	UDP-GlcNAc:betaGal beta-1,3-N-acetylglucosaminyltransferase 7 [Source:HGNC Symbol;Acc:HGNC:18811]	23.89	143.29	-2.5857	5.3743e-22
ENSG00000184599	TAFA3	TAFA chemokine like family member 3 [Source:HGNC Symbol;Acc:HGNC:21590]	32.5	164.45	-2.337	9.6078e-22
ENSG00000185002	RFX6	regulatory factor X6 [Source:HGNC Symbol;Acc:HGNC:21478]	28.57	153.24	-2.4226	3.3606e-21
ENSG00000100077	GRK3	G protein-coupled receptor kinase 3 [Source:HGNC Symbol;Acc:HGNC:290]	47.21	195.39	-2.0482	7.2929e-21
ENSG00000081181	ARG2	arginase 2 [Source:HGNC Symbol;Acc:HGNC:664]	78.58	280.09	-1.8347	8.0798e-21
ENSG00000115339	GALNT3	polypeptide N-acetylgalactosaminyltransferase 3 [Source:HGNC Symbol;Acc:HGNC:4125]	105.66	307.28	-1.539	1.7835e-20
ENSG00000108417	KRT37	keratin 37 [Source:HGNC Symbol;Acc:HGNC:6455]	20.02	130	-2.6943	1.2596e-18
ENSG00000204366	ZBTB12	zinc finger and BTB domain containing 12 [Source:HGNC Symbol;Acc:HGNC:19066]	60.9	206.52	-1.7609	5.9491e-18
ENSG00000213085	CFAP45	cilia and flagella associated protein 45 [Source:HGNC Symbol;Acc:HGNC:17229]	70.04	221.65	-1.6629	7.242e-18
ENSG00000152785	BMP3	bone morphogenetic protein 3 [Source:HGNC Symbol;Acc:HGNC:1070]	16.44	116.39	-2.8214	1.0244e-17
ENSG00000268941	LINC01711	long intergenic non-protein coding RNA 1711 [Source:HGNC Symbol;Acc:HGNC:28663]	55.1	203.66	-1.8857	1.249e-17
ENSG00000109625	CPZ	carboxypeptidase Z [Source:HGNC Symbol;Acc:HGNC:2333]	61.72	209.93	-1.7669	1.2755e-17
ENSG00000185345	PRKN	parkin RBR E3 ubiquitin protein ligase [Source:HGNC Symbol;Acc:HGNC:8607]	103.54	316.15	-1.6067	1.6123e-17
ENSG00000138778	CENPE	centromere protein E [Source:HGNC Symbol;Acc:HGNC:1856]	109.25	396.07	-1.8615	3.1046e-17
ENSG00000168830	HTR1E	5-hydroxytryptamine receptor 1E [Source:HGNC Symbol;Acc:HGNC:5291]	7.13	80.01	-3.4925	8.4699e-17
ENSG00000246859	STARD4-AS1	STARD4 antisense RNA 1 [Source:HGNC Symbol;Acc:HGNC:44117]	35.95	164.31	-2.1984	1.1231e-16
ENSG00000079257	LXN	latexin [Source:HGNC Symbol;Acc:HGNC:13347]	12.37	94.13	-2.92	2.0357e-16
ENSG00000182168	UNC5C	unc-5 netrin receptor C [Source:HGNC Symbol;Acc:HGNC:12569]	61.71	202.75	-1.7193	2.2877e-16
ENSG00000164400	CSF2	colony stimulating factor 2 [Source:HGNC Symbol;Acc:HGNC:2434]	22.32	115.52	-2.3679	4.532e-16
ENSG00000182836	PLCXD3	phosphatidylinositol specific phospholipase C X domain containing 3 [Source:HGNC Symbol;Acc:HGNC:31822]	427.13	1936.59	-2.1813	5.1348e-16
ENSG00000184731	FAM110C	family with sequence similarity 110 member C [Source:HGNC Symbol;Acc:HGNC:33340]	85.22	249.2	-1.5459	6.0217e-16
ENSG00000178947	SMIM10L2A	small integral membrane protein 10 like 2A [Source:HGNC Symbol;Acc:HGNC:34499]	35.1	144.64	-2.0412	2.7218e-15
ENSG00000232803	SLCO4A1-AS1	SLCO4A1 antisense RNA 1 [Source:HGNC Symbol;Acc:HGNC:40537]	11.03	80.57	-2.8668	1.2107e-14
ENSG00000245149	RNF139-AS1	RNF139 antisense RNA 1 (head to head) [Source:HGNC Symbol;Acc:HGNC:48940]	50.26	162.28	-1.6903	1.9156e-14
ENSG00000163703	CRELD1	cysteine rich with EGF like domains 1 [Source:HGNC Symbol;Acc:HGNC:14630]	77.43	232.47	-1.5855	3.9715e-14
ENSG00000261220	ST3GAL1-DT	ST3GAL1 divergent transcript [Source:HGNC Symbol;Acc:HGNC:55372]	22.46	110.55	-2.3038	4.2974e-14
ENSG00000196366	C9orf163	chromosome 9 putative open reading frame 163 [Source:HGNC Symbol;Acc:HGNC:26718]	11.08	78.38	-2.8223	5.8298e-14
ENSG00000268812	LIF-AS2	LIF antisense RNA 2 [Source:HGNC Symbol;Acc:HGNC:28298]	25.59	120.87	-2.2345	6.9119e-14
ENSG00000115461	IGFBP5	insulin like growth factor binding protein 5 [Source:HGNC Symbol;Acc:HGNC:5474]	24.69	110.41	-2.1585	1.0983e-13
ENSG00000129910	CDH15	cadherin 15 [Source:HGNC Symbol;Acc:HGNC:1754]	21.03	100.12	-2.2528	1.1362e-13
ENSG00000118193	KIF14	kinesin family member 14 [Source:HGNC Symbol;Acc:HGNC:19181]	256.72	1164.33	-2.1819	1.7342e-13
ENSG00000182472	CAPN12	calpain 12 [Source:HGNC Symbol;Acc:HGNC:13249]	19.18	98.8	-2.3626	2.524e-13
ENSG00000114739	ACVR2B	activin A receptor type 2B [Source:HGNC Symbol;Acc:HGNC:174]	67.99	194.48	-1.5193	4.219e-13
ENSG00000125571	IL37	interleukin 37 [Source:HGNC Symbol;Acc:HGNC:15563]	52.56	160.62	-1.6115	4.7281e-13
ENSG00000264175	MIR3189	microRNA 3189 [Source:HGNC Symbol;Acc:HGNC:38307]	20.71	99.39	-2.2654	7.2095e-13
ENSG00000204616	TRIM31	tripartite motif containing 31 [Source:HGNC Symbol;Acc:HGNC:16289]	56.39	165.16	-1.5497	1.5078e-12
ENSG00000251350	LINC02475	long intergenic non-protein coding RNA 2475 [Source:HGNC Symbol;Acc:HGNC:53418]	20.48	94.42	-2.2058	2.0925e-12
ENSG00000175787	ZNF169	zinc finger protein 169 [Source:HGNC Symbol;Acc:HGNC:12957]	58.34	172.8	-1.5669	3.9248e-12
ENSG00000184838	PRR16	proline rich 16 [Source:HGNC Symbol;Acc:HGNC:29654]	60.03	185.73	-1.6288	4.2416e-12
ENSG00000260942	CAPN10-DT	CAPN10 divergent transcript [Source:HGNC Symbol;Acc:HGNC:48839]	38.47	128.45	-1.7371	4.537e-12
ENSG00000215784	FAM72D	family with sequence similarity 72 member D [Source:HGNC Symbol;Acc:HGNC:33593]	52.42	153.97	-1.5539	6.296e-12
ENSG00000136122	BORA	BORA aurora kinase A activator [Source:HGNC Symbol;Acc:HGNC:24724]	52.22	152.1	-1.5416	2.6781e-11
ENSG00000227744	LINC01940	long intergenic non-protein coding RNA 1940 [Source:HGNC Symbol;Acc:HGNC:52763]	40.77	131.6	-1.6938	2.7486e-11
ENSG00000272455	MRPL20-DT	MRPL20 divergent transcript [Source:HGNC Symbol;Acc:HGNC:54814]	37.79	122.88	-1.7031	1.0407e-10
ENSG00000139209	SLC38A4	solute carrier family 38 member 4 [Source:HGNC Symbol;Acc:HGNC:14679]	3.97	46.23	-3.5424	1.077e-10
ENSG00000170927	PKHD1	PKHD1 ciliary IPT domain containing fibrocystin/polyductin [Source:HGNC Symbol;Acc:HGNC:9016]	6.5	52.6	-3.0129	1.228e-10
ENSG00000196468	FGF16	fibroblast growth factor 16 [Source:HGNC Symbol;Acc:HGNC:3672]	1.16	46.52	-5.3509	1.358e-10
ENSG00000251191	LINC00589	long intergenic non-protein coding RNA 589 [Source:HGNC Symbol;Acc:HGNC:32299]	33.56	111.93	-1.7378	1.465e-10
ENSG00000213513	IMPDH1P5	inosine monophosphate dehydrogenase 1 pseudogene 5 [Source:HGNC Symbol;Acc:HGNC:33960]	40.23	128.11	-1.6738	2.4256e-10
ENSG00000079112	CDH17	cadherin 17 [Source:HGNC Symbol;Acc:HGNC:1756]	27.97	100.66	-1.8461	2.524e-10
ENSG00000184163	C1QTNF12	C1q and TNF related 12 [Source:HGNC Symbol;Acc:HGNC:32308]	27.56	105.52	-1.9313	2.9253e-10
ENSG00000273356	LINC02019	long intergenic non-protein coding RNA 2019 [Source:HGNC Symbol;Acc:HGNC:52854]	12.68	67.07	-2.3967	3.5612e-10
ENSG00000240405	SAMMSON	survival associated mitochondrial melanoma specific oncogenic non-coding RNA [Source:HGNC Symbol;Acc:HGNC:49644]	3.95	45.04	-3.5074	4.224e-10
ENSG00000105219	CCNP	cyclin P [Source:HGNC Symbol;Acc:HGNC:25805]	30.54	112.54	-1.8807	5.1871e-10
ENSG00000180535	BHLHA15	basic helix-loop-helix family member a15 [Source:HGNC Symbol;Acc:HGNC:22265]	6.45	55.62	-3.101	8.9253e-10
ENSG00000243055	GK-AS1	GK antisense RNA 1 [Source:HGNC Symbol;Acc:HGNC:40255]	4.55	47.58	-3.3911	9.3416e-10
ENSG00000232850	PTGES2-AS1	PTGES2 antisense RNA 1 (head to head) [Source:NCBI gene (formerly Entrezgene);Acc:389791]	2.25	37.98	-4.0678	1.4238e-09
ENSG00000142233	NTN5	netrin 5 [Source:HGNC Symbol;Acc:HGNC:25208]	30.47	101.08	-1.7344	1.5877e-09
ENSG00000145949	MYLK4	myosin light chain kinase family member 4 [Source:HGNC Symbol;Acc:HGNC:27972]	10.6	61.57	-2.5446	1.8644e-09
ENSG00000170044	ZPLD1	zona pellucida like domain containing 1 [Source:HGNC Symbol;Acc:HGNC:27022]	17.21	78.42	-2.1881	2.7686e-09
ENSG00000136383	ALPK3	alpha kinase 3 [Source:HGNC Symbol;Acc:HGNC:17574]	27.72	98.19	-1.8271	3.6541e-09
ENSG00000271576	PRKACB-DT	PRKACB divergent transcript [Source:HGNC Symbol;Acc:HGNC:55245]	27.75	96.91	-1.8038	3.6941e-09
ENSG00000009694	TENM1	teneurin transmembrane protein 1 [Source:HGNC Symbol;Acc:HGNC:8117]	342	1222.38	-1.8381	4.4909e-09
ENSG00000006071	ABCC8	ATP binding cassette subfamily C member 8 [Source:HGNC Symbol;Acc:HGNC:59]	34.06	104.87	-1.6205	4.5918e-09
ENSG00000185834	RPL12P4	ribosomal protein L12 pseudogene 4 [Source:HGNC Symbol;Acc:HGNC:16587]	42.93	153.17	-1.8307	5.0337e-09
ENSG00000175894	TSPEAR	thrombospondin type laminin G domain and EAR repeats [Source:HGNC Symbol;Acc:HGNC:1268]	14.23	64.58	-2.1822	5.5104e-09
ENSG00000261326	LINC01355	long intergenic non-protein coding RNA 1355 [Source:HGNC Symbol;Acc:HGNC:50584]	4.89	45.62	-3.234	5.6772e-09
ENSG00000102890	ELMO3	engulfment and cell motility 3 [Source:HGNC Symbol;Acc:HGNC:17289]	29.68	95.78	-1.6889	5.6878e-09
ENSG00000198835	GJC2	gap junction protein gamma 2 [Source:HGNC Symbol;Acc:HGNC:17494]	28.84	93.11	-1.6896	5.7724e-09
ENSG00000259803	SLC22A31	solute carrier family 22 member 31 [Source:HGNC Symbol;Acc:HGNC:27091]	2.56	38.52	-3.9135	9.9883e-09
ENSG00000188779	SKOR1	SKI family transcriptional corepressor 1 [Source:HGNC Symbol;Acc:HGNC:21326]	17.45	69.81	-2.0042	3.5658e-08
ENSG00000100433	KCNK10	potassium two pore domain channel subfamily K member 10 [Source:HGNC Symbol;Acc:HGNC:6273]	22.15	78.41	-1.8258	4.0149e-08
ENSG00000198049	AVPR1B	arginine vasopressin receptor 1B [Source:HGNC Symbol;Acc:HGNC:896]	14.26	64.1	-2.1718	4.5635e-08
ENSG00000281183	NPTN-IT1	NPTN intronic transcript 1 [Source:HGNC Symbol;Acc:HGNC:45091]	24.11	81.15	-1.7504	4.7097e-08
ENSG00000141469	SLC14A1	solute carrier family 14 member 1 (Kidd blood group) [Source:HGNC Symbol;Acc:HGNC:10918]	5.08	38.52	-2.9201	6.2141e-08
ENSG00000116678	LEPR	leptin receptor [Source:HGNC Symbol;Acc:HGNC:6554]	11.37	52.64	-2.212	7.4712e-08
ENSG00000082074	FYB1	FYN binding protein 1 [Source:HGNC Symbol;Acc:HGNC:4036]	20.51	74.69	-1.8581	1.8068e-07
ENSG00000250033	SLC7A11-AS1	SLC7A11 antisense RNA 1 [Source:HGNC Symbol;Acc:HGNC:44064]	8.52	45.42	-2.4175	1.8362e-07
ENSG00000183304	FAM9A	family with sequence similarity 9 member A [Source:HGNC Symbol;Acc:HGNC:18403]	1.74	29.12	-4.0878	1.8622e-07
ENSG00000152926	ZNF117	zinc finger protein 117 [Source:HGNC Symbol;Acc:HGNC:12897]	27.4	86.68	-1.6676	3.2044e-07
ENSG00000235513	L3MBTL2-AS1	L3MBTL2 antisense RNA 1 [Source:HGNC Symbol;Acc:HGNC:40847]	25.1	79.05	-1.6519	3.904e-07
ENSG00000077327	SPAG6	sperm associated antigen 6 [Source:HGNC Symbol;Acc:HGNC:11215]	4.52	34.43	-2.927	4.5306e-07
ENSG00000173546	CSPG4	chondroitin sulfate proteoglycan 4 [Source:HGNC Symbol;Acc:HGNC:2466]	18.62	68.06	-1.8635	5.9408e-07
ENSG00000272619	FAM131B-AS1	FAM131B antisense RNA 1 [Source:HGNC Symbol;Acc:HGNC:55208]	13.85	55	-1.9869	6.1166e-07
ENSG00000237977	EIF4HP2	eukaryotic translation initiation factor 4H pseudogene 2 [Source:HGNC Symbol;Acc:HGNC:49036]	4.03	32.81	-3.0371	6.8586e-07
ENSG00000165568	AKR1E2	aldo-keto reductase family 1 member E2 [Source:HGNC Symbol;Acc:HGNC:23437]	4.32	34.3	-3.0012	8.2095e-07
ENSG00000034971	MYOC	myocilin [Source:HGNC Symbol;Acc:HGNC:7610]	11.1	48.54	-2.1349	9.4015e-07
ENSG00000197046	SIGLEC15	sialic acid binding Ig like lectin 15 [Source:HGNC Symbol;Acc:HGNC:27596]	23.8	78.36	-1.7249	1.0657e-06
ENSG00000273899	NOL12	nucleolar protein 12 [Source:HGNC Symbol;Acc:HGNC:28585]	22.16	72.87	-1.7186	1.2707e-06
ENSG00000166763	STRCP1	stereocilin pseudogene 1 [Source:HGNC Symbol;Acc:HGNC:33915]	5.99	35.31	-2.564	1.93e-06
ENSG00000236824	BCYRN1	brain cytoplasmic RNA 1 [Source:HGNC Symbol;Acc:HGNC:1022]	4.82	31.49	-2.7068	2.2817e-06
ENSG00000261488	TBILA	TGF-beta induced lncRNA [Source:HGNC Symbol;Acc:HGNC:53943]	11.99	49.63	-2.0574	2.5297e-06
ENSG00000163431	LMOD1	leiomodin 1 [Source:HGNC Symbol;Acc:HGNC:6647]	9.67	42.85	-2.1478	2.6988e-06
ENSG00000215417	MIR17HG	miR-17-92a-1 cluster host gene [Source:HGNC Symbol;Acc:HGNC:23564]	5.37	35.39	-2.7193	3.1027e-06
ENSG00000120049	KCNIP2	potassium voltage-gated channel interacting protein 2 [Source:HGNC Symbol;Acc:HGNC:15522]	11.5	50.82	-2.1516	3.2082e-06
ENSG00000198535	C2CD4A	C2 calcium dependent domain containing 4A [Source:HGNC Symbol;Acc:HGNC:33627]	1.7	22.63	-3.733	3.6356e-06
ENSG00000106258	CYP3A5	cytochrome P450 family 3 subfamily A member 5 [Source:HGNC Symbol;Acc:HGNC:2638]	20.27	64.28	-1.6696	4.0892e-06
ENSG00000215853	RPTN	repetin [Source:HGNC Symbol;Acc:HGNC:26809]	2	23.25	-3.5439	4.8083e-06
ENSG00000198590	C3orf35	chromosome 3 open reading frame 35 [Source:HGNC Symbol;Acc:HGNC:24082]	18.66	68.62	-1.8821	5.2843e-06
ENSG00000135374	ELF5	E74 like ETS transcription factor 5 [Source:HGNC Symbol;Acc:HGNC:3320]	11.47	49.48	-2.1007	5.3988e-06
ENSG00000206344	HCG27	HLA complex group 27 [Source:HGNC Symbol;Acc:HGNC:27366]	9.14	39.89	-2.131	5.802e-06
ENSG00000205918	PDPK2P	3-phosphoinositide dependent protein kinase 2, pseudogene [Source:HGNC Symbol;Acc:HGNC:49897]	23.68	75.58	-1.677	6.2637e-06
ENSG00000146904	EPHA1	EPH receptor A1 [Source:HGNC Symbol;Acc:HGNC:3385]	11.08	45.72	-2.0458	8.8755e-06
ENSG00000225093	RPL3P7	ribosomal protein L3 pseudogene 7 [Source:HGNC Symbol;Acc:HGNC:36797]	14.79	52.31	-1.8212	9.3082e-06
ENSG00000247157	LINC01252	long intergenic non-protein coding RNA 1252 [Source:HGNC Symbol;Acc:HGNC:27888]	16.91	56.23	-1.7328	9.4664e-06
ENSG00000117322	CR2	complement C3d receptor 2 [Source:HGNC Symbol;Acc:HGNC:2336]	5.98	32.51	-2.4432	9.9264e-06
ENSG00000240386	LCE1F	late cornified envelope 1F [Source:HGNC Symbol;Acc:HGNC:29467]	1.14	20.53	-4.1741	1.1998e-05
ENSG00000136688	IL36G	interleukin 36 gamma [Source:HGNC Symbol;Acc:HGNC:15741]	1.11	20.8	-4.2092	1.2941e-05
ENSG00000136425	CIB2	calcium and integrin binding family member 2 [Source:HGNC Symbol;Acc:HGNC:24579]	16.78	52.51	-1.6485	1.308e-05
ENSG00000228328	PGK1P1	phosphoglycerate kinase 1 pseudogene 1 [Source:HGNC Symbol;Acc:HGNC:8897]	9.67	38.97	-2.0106	1.3821e-05
ENSG00000162148	PPP1R32	protein phosphatase 1 regulatory subunit 32 [Source:HGNC Symbol;Acc:HGNC:28869]	20.38	64.08	-1.6549	1.4209e-05
ENSG00000141738	GRB7	growth factor receptor bound protein 7 [Source:HGNC Symbol;Acc:HGNC:4567]	10.53	40.65	-1.9517	1.4287e-05
ENSG00000095539	SEMA4G	semaphorin 4G [Source:HGNC Symbol;Acc:HGNC:10735]	5.98	33.41	-2.4907	1.8308e-05
ENSG00000236532	LINC01695	long intergenic non-protein coding RNA 1695 [Source:HGNC Symbol;Acc:HGNC:52483]	3.67	25.01	-2.7638	1.8761e-05
ENSG00000284713	SMIM38	small integral membrane protein 38 [Source:HGNC Symbol;Acc:HGNC:54074]	16.15	53.97	-1.7406	2.0879e-05
ENSG00000114378	HYAL1	hyaluronidase 1 [Source:HGNC Symbol;Acc:HGNC:5320]	14.18	46.76	-1.7223	2.9153e-05
ENSG00000203786	KPRP	keratinocyte proline rich protein [Source:HGNC Symbol;Acc:HGNC:31823]	4.01	26.43	-2.7331	2.9693e-05
ENSG00000277631	PGM5P3-AS1	PGM5P3 antisense RNA 1 [Source:HGNC Symbol;Acc:HGNC:51194]	13.82	53.33	-1.9394	3.7527e-05
ENSG00000015520	NPC1L1	NPC1 like intracellular cholesterol transporter 1 [Source:HGNC Symbol;Acc:HGNC:7898]	11.1	40.48	-1.8675	3.7882e-05
ENSG00000257790	EIF4A1P4	eukaryotic translation initiation factor 4A1 pseudogene 4 [Source:HGNC Symbol;Acc:HGNC:37923]	16.11	49.5	-1.6151	4.1636e-05
ENSG00000004139	SARM1	sterile alpha and TIR motif containing 1 [Source:HGNC Symbol;Acc:HGNC:17074]	15.11	48.52	-1.6828	4.9749e-05
ENSG00000207357	RNU6-2	RNA, U6 small nuclear 2 [Source:HGNC Symbol;Acc:HGNC:34270]	5.39	27.04	-2.3301	6.4738e-05
ENSG00000143882	ATP6V1C2	ATPase H+ transporting V1 subunit C2 [Source:HGNC Symbol;Acc:HGNC:18264]	17.78	51.34	-1.525	7.3891e-05
ENSG00000149534	MS4A2	membrane spanning 4-domains A2 [Source:HGNC Symbol;Acc:HGNC:7316]	1.13	16.41	-3.8563	7.4574e-05
ENSG00000237442	HNRNPA1P57	heterogeneous nuclear ribonucleoprotein A1 pseudogene 57 [Source:HGNC Symbol;Acc:HGNC:48787]	0	9.5	-5.9247	7.7254e-05
ENSG00000213290	PGK1P2	phosphoglycerate kinase 1, pseudogene 2 [Source:HGNC Symbol;Acc:HGNC:8899]	9.36	35.9	-1.9411	8.3589e-05
ENSG00000207971	MIR125B1	microRNA 125b-1 [Source:HGNC Symbol;Acc:HGNC:31506]	0	9.44	-5.9174	8.608e-05
ENSG00000235313	HM13-IT1	HM13 intronic transcript 1 [Source:HGNC Symbol;Acc:HGNC:41424]	5.12	26.76	-2.3935	9.5484e-05
ENSG00000251655	PRB1	proline rich protein BstNI subfamily 1 [Source:HGNC Symbol;Acc:HGNC:9337]	2.82	21.89	-2.9556	9.8003e-05
ENSG00000259706	HSP90B2P	heat shock protein 90 beta family member 2, pseudogene [Source:HGNC Symbol;Acc:HGNC:12099]	15.45	47.38	-1.6206	0.00010906
ENSG00000231007	CDC20P1	cell division cycle 20 pseudogene 1 [Source:HGNC Symbol;Acc:HGNC:29487]	15.89	48.26	-1.5986	0.00013013
ENSG00000107831	FGF8	fibroblast growth factor 8 [Source:HGNC Symbol;Acc:HGNC:3686]	4.51	24.59	-2.4383	0.00016822
ENSG00000165905	LARGE2	LARGE xylosyl- and glucuronyltransferase 2 [Source:HGNC Symbol;Acc:HGNC:16522]	13.59	41.54	-1.6104	0.0001718
ENSG00000125895	TMEM74B	transmembrane protein 74B [Source:HGNC Symbol;Acc:HGNC:15893]	9.62	34.83	-1.859	0.00020849
ENSG00000117122	MFAP2	microfibril associated protein 2 [Source:HGNC Symbol;Acc:HGNC:7033]	4.78	23.83	-2.3111	0.00022345
ENSG00000250091	DNAH10OS	dynein axonemal heavy chain 10 opposite strand [Source:HGNC Symbol;Acc:HGNC:37121]	9.02	35.08	-1.9515	0.00023528
ENSG00000169509	CRCT1	cysteine rich C-terminal 1 [Source:HGNC Symbol;Acc:HGNC:29875]	3.75	22.09	-2.5691	0.00023848
ENSG00000263513	FAM72C	family with sequence similarity 72 member C [Source:HGNC Symbol;Acc:HGNC:30602]	13.89	41.19	-1.5669	0.00024107
ENSG00000171564	FGB	fibrinogen beta chain [Source:HGNC Symbol;Acc:HGNC:3662]	7.9	31.97	-2.0131	0.00024969
ENSG00000223394	TRBV29OR9-2	T cell receptor beta variable 29/OR9-2 (non-functional) [Source:HGNC Symbol;Acc:HGNC:12211]	6.2	28.51	-2.1995	0.00025314
ENSG00000244731	C4A	complement C4A (Rodgers blood group) [Source:HGNC Symbol;Acc:HGNC:1323]	5.91	27.44	-2.2072	0.0002567
ENSG00000257594	GALNT4	polypeptide N-acetylgalactosaminyltransferase 4 [Source:HGNC Symbol;Acc:HGNC:4126]	14.49	41.49	-1.5189	0.00027587
ENSG00000237916	RPL37P12	ribosomal protein L37 pseudogene 12 [Source:HGNC Symbol;Acc:HGNC:36989]	1.69	15.77	-3.221	0.00035995
ENSG00000205869	KRTAP5-1	keratin associated protein 5-1 [Source:HGNC Symbol;Acc:HGNC:23596]	2.53	17.68	-2.7966	0.00037576
ENSG00000144152	FBLN7	fibulin 7 [Source:HGNC Symbol;Acc:HGNC:26740]	10.43	35.05	-1.7408	0.00039069
ENSG00000250116	RHOQ-AS1	RHOQ antisense RNA 1 [Source:HGNC Symbol;Acc:HGNC:40816]	2.28	18.03	-2.9933	0.00041513
ENSG00000206625	RNU6-1	RNA, U6 small nuclear 1 [Source:HGNC Symbol;Acc:HGNC:10227]	0.86	13.23	-3.9488	0.00043879
ENSG00000230530	LIMD1-AS1	LIMD1 antisense RNA 1 [Source:HGNC Symbol;Acc:HGNC:44107]	6.55	25.94	-1.9907	0.00046287
ENSG00000260528	FAM157C	family with sequence similarity 157 member C [Source:HGNC Symbol;Acc:HGNC:34081]	9.38	31.28	-1.7412	0.00048431
ENSG00000229152	ANKRD10-IT1	ANKRD10 intronic transcript 1 [Source:HGNC Symbol;Acc:HGNC:39891]	8.52	31.3	-1.8834	0.0004875
ENSG00000125798	FOXA2	forkhead box A2 [Source:HGNC Symbol;Acc:HGNC:5022]	8.8	30.51	-1.792	0.00054599
ENSG00000281097	LINC01395	long intergenic non-protein coding RNA 1395 [Source:HGNC Symbol;Acc:HGNC:50674]	0.83	12.84	-3.9203	0.00055161
ENSG00000216624	GAPDHP72	glyceraldehyde-3-phosphate dehydrogenase pseudogene 72 [Source:HGNC Symbol;Acc:HGNC:22955]	13.54	39.83	-1.5545	0.00055246
ENSG00000250742	LINC02381	long intergenic non-protein coding RNA 2381 [Source:HGNC Symbol;Acc:HGNC:53304]	0.28	9.99	-5.033	0.00059071
ENSG00000235123	DSCAM-AS1	DSCAM antisense RNA 1 [Source:HGNC Symbol;Acc:HGNC:40197]	0	6.98	-5.4761	0.00061295
ENSG00000223791	UBE2E1-AS1	UBE2E1 antisense RNA 1 [Source:HGNC Symbol;Acc:HGNC:40598]	12.14	36.3	-1.5791	0.0006484
ENSG00000239040	Y_RNA	Y RNA [Source:RFAM;Acc:RF00019]	3.98	20.55	-2.3675	0.00066541
ENSG00000213235	EEF1A1P16	eukaryotic translation elongation factor 1 alpha 1 pseudogene 16 [Source:HGNC Symbol;Acc:HGNC:37889]	3.65	19.79	-2.4282	0.00069007
ENSG00000179766	ATP8B5P	ATPase phospholipid transporting 8B5, pseudogene [Source:HGNC Symbol;Acc:HGNC:27245]	4.26	21.25	-2.3234	0.00075024
ENSG00000250982	GAPDHP35	glyceraldehyde 3 phosphate dehydrogenase pseudogene 35 [Source:HGNC Symbol;Acc:HGNC:37789]	8.3	29.77	-1.8499	0.00076286
ENSG00000237512	UNC5B-AS1	UNC5B antisense RNA 1 [Source:HGNC Symbol;Acc:HGNC:45096]	0.27	9.66	-4.9831	0.0007842
ENSG00000215895	HSPA5P1	HSPA5 pseudogene 1 [Source:HGNC Symbol;Acc:HGNC:54532]	1.71	15.08	-3.1431	0.0007862
ENSG00000170166	HOXD4	homeobox D4 [Source:HGNC Symbol;Acc:HGNC:5138]	9.36	30.28	-1.6943	0.00080706
ENSG00000134323	MYCN	MYCN proto-oncogene, bHLH transcription factor [Source:HGNC Symbol;Acc:HGNC:7559]	1.41	15.16	-3.4173	0.00082809
ENSG00000133636	NTS	neurotensin [Source:HGNC Symbol;Acc:HGNC:8038]	10.57	33.17	-1.656	0.00084751
ENSG00000238184	CD81-AS1	CD81 antisense RNA 1 [Source:HGNC Symbol;Acc:HGNC:49384]	7.64	27.3	-1.8394	0.00086072
ENSG00000156218	ADAMTSL3	ADAMTS like 3 [Source:HGNC Symbol;Acc:HGNC:14633]	4.26	19.94	-2.2276	0.00087651
ENSG00000206260	PRR23A	proline rich 23A [Source:HGNC Symbol;Acc:HGNC:37172]	0.85	12.27	-3.8517	0.00096801
ENSG00000272620	AFAP1-AS1	AFAP1 antisense RNA 1 [Source:HGNC Symbol;Acc:HGNC:28141]	5.72	23.33	-2.0352	0.0010641
ENSG00000118849	RARRES1	retinoic acid receptor responder 1 [Source:HGNC Symbol;Acc:HGNC:9867]	7.67	27.48	-1.8393	0.0011911
ENSG00000242520	MAGEA5	MAGE family member A5 [Source:HGNC Symbol;Acc:HGNC:6803]	7.93	27.12	-1.7702	0.0012108
ENSG00000151963	ZNF37CP	zinc finger protein 37C, pseudogene [Source:HGNC Symbol;Acc:HGNC:29445]	3.15	18.16	-2.5384	0.0012341
ENSG00000226516	FAM138B	family with sequence similarity 138 member B [Source:HGNC Symbol;Acc:HGNC:33582]	0	6.21	-5.307	0.001277
ENSG00000104728	ARHGEF10	Rho guanine nucleotide exchange factor 10 [Source:HGNC Symbol;Acc:HGNC:14103]	9.33	29.4	-1.652	0.0013152
ENSG00000099834	CDHR5	cadherin related family member 5 [Source:HGNC Symbol;Acc:HGNC:7521]	3.96	18.96	-2.261	0.001336
ENSG00000272145	NFYC-AS1	NFYC antisense RNA 1 [Source:HGNC Symbol;Acc:HGNC:49451]	12.25	35.18	-1.5223	0.0014142
ENSG00000255974	CYP2A6	cytochrome P450 family 2 subfamily A member 6 [Source:HGNC Symbol;Acc:HGNC:2610]	4.51	19.56	-2.1132	0.0014888
ENSG00000198883	PNMA5	PNMA family member 5 [Source:HGNC Symbol;Acc:HGNC:18743]	1.41	12.5	-3.1381	0.0015648
ENSG00000118557	PMFBP1	polyamine modulated factor 1 binding protein 1 [Source:HGNC Symbol;Acc:HGNC:17728]	11.57	34.07	-1.5596	0.0015832
ENSG00000132702	HAPLN2	hyaluronan and proteoglycan link protein 2 [Source:HGNC Symbol;Acc:HGNC:17410]	6.27	23.14	-1.8911	0.0016287
ENSG00000258388	PPT2-EGFL8	PPT2-EGFL8 readthrough (NMD candidate) [Source:HGNC Symbol;Acc:HGNC:48343]	6.02	26.6	-2.1537	0.0016516
ENSG00000226179	LINC00685	long intergenic non-protein coding RNA 685 [Source:HGNC Symbol;Acc:HGNC:27560]	0	5.84	-5.2178	0.0017841
ENSG00000283297	TEX52	testis expressed 52 [Source:HGNC Symbol;Acc:HGNC:53643]	5.7	21.92	-1.9513	0.0018141
ENSG00000223878	PPIAP53	peptidylprolyl isomerase A pseudogene 53 [Source:HGNC Symbol;Acc:HGNC:53677]	3.1	16.73	-2.4302	0.0018503
ENSG00000277249	MIR6784	microRNA 6784 [Source:HGNC Symbol;Acc:HGNC:49988]	2.27	13.89	-2.6108	0.0019056
ENSG00000236699	ARHGEF38	Rho guanine nucleotide exchange factor 38 [Source:HGNC Symbol;Acc:HGNC:25968]	7.34	25.61	-1.8062	0.001999
ENSG00000225193	RPS12P26	ribosomal protein S12 pseudogene 26 [Source:HGNC Symbol;Acc:HGNC:36320]	6.27	23.45	-1.8999	0.0020191
ENSG00000227212	PFN1P6	profilin 1 pseudogene 6 [Source:HGNC Symbol;Acc:HGNC:42988]	7.97	25.61	-1.6876	0.0020252
ENSG00000127533	F2RL3	F2R like thrombin or trypsin receptor 3 [Source:HGNC Symbol;Acc:HGNC:3540]	0	5.71	-5.1908	0.0020358
ENSG00000249264	EEF1A1P9	eukaryotic translation elongation factor 1 alpha 1 pseudogene 9 [Source:HGNC Symbol;Acc:HGNC:3204]	12.55	36.6	-1.5403	0.0020769
ENSG00000205129	C4orf47	chromosome 4 open reading frame 47 [Source:HGNC Symbol;Acc:HGNC:34346]	8.83	28.72	-1.7015	0.0021838
ENSG00000241984	RPL7AP2	ribosomal protein L7a pseudogene 2 [Source:HGNC Symbol;Acc:HGNC:23552]	8.31	27.21	-1.7179	0.0022106
ENSG00000272055	RNU6-6P	RNA, U6 small nuclear 6, pseudogene [Source:HGNC Symbol;Acc:HGNC:10228]	2.25	13.94	-2.6297	0.0022291
ENSG00000185038	MROH2A	maestro heat like repeat family member 2A [Source:HGNC Symbol;Acc:HGNC:27936]	10.23	31.06	-1.5966	0.0024019
ENSG00000137270	GCM1	glial cells missing transcription factor 1 [Source:HGNC Symbol;Acc:HGNC:4197]	4.77	19.56	-2.0296	0.0024302
ENSG00000079841	RIMS1	regulating synaptic membrane exocytosis 1 [Source:HGNC Symbol;Acc:HGNC:17282]	3.96	17.91	-2.1714	0.0024993
ENSG00000121207	LRAT	lecithin retinol acyltransferase [Source:HGNC Symbol;Acc:HGNC:6685]	2.28	14.52	-2.6834	0.0026622
ENSG00000256826	ATP5MFP4	ATP synthase membrane subunit f pseudogene 4 [Source:HGNC Symbol;Acc:HGNC:32451]	3.7	17.19	-2.2198	0.0026918
ENSG00000162594	IL23R	interleukin 23 receptor [Source:HGNC Symbol;Acc:HGNC:19100]	0	5.72	-5.1924	0.0028588
ENSG00000146005	PSD2	pleckstrin and Sec7 domain containing 2 [Source:HGNC Symbol;Acc:HGNC:19092]	9.21	29.31	-1.6763	0.0028952
ENSG00000260615	RPL23AP97	ribosomal protein L23a pseudogene 97 [Source:HGNC Symbol;Acc:HGNC:51632]	1.99	12.77	-2.6799	0.0029699
ENSG00000069696	DRD4	dopamine receptor D4 [Source:HGNC Symbol;Acc:HGNC:3025]	3.17	15.57	-2.3119	0.0031113
ENSG00000226314	ZNF192P1	zinc finger protein 192 pseudogene 1 [Source:HGNC Symbol;Acc:HGNC:18777]	6.54	25.69	-1.9852	0.0031197
ENSG00000226416	MRPL23-AS1	MRPL23 antisense RNA 1 [Source:HGNC Symbol;Acc:HGNC:42812]	2.89	15.01	-2.3895	0.0032852
ENSG00000249437	NAIP	NLR family apoptosis inhibitory protein [Source:HGNC Symbol;Acc:HGNC:7634]	6.24	21.31	-1.7754	0.0033421
ENSG00000207524	RNU6-33P	RNA, U6 small nuclear 33, pseudogene [Source:HGNC Symbol;Acc:HGNC:34277]	0.57	9.21	-4.0222	0.0034605
ENSG00000116703	PDC	phosducin [Source:HGNC Symbol;Acc:HGNC:8759]	0.59	9.1	-3.9921	0.003535
ENSG00000054356	PTPRN	protein tyrosine phosphatase receptor type N [Source:HGNC Symbol;Acc:HGNC:9676]	5.96	21.4	-1.8464	0.0037311
ENSG00000273723	SUGT1-DT	SUGT1 divergent transcript [Source:HGNC Symbol;Acc:HGNC:54809]	6.87	22.84	-1.7413	0.0037404
ENSG00000226318	RPS3AP38	RPS3A pseudogene 38 [Source:HGNC Symbol;Acc:HGNC:36145]	6.56	25.53	-1.9647	0.0039
ENSG00000236876	TMSB4XP1	TMSB4X pseudogene 1 [Source:HGNC Symbol;Acc:HGNC:11883]	7.97	24.59	-1.6281	0.0039069
ENSG00000177398	UMODL1	uromodulin like 1 [Source:HGNC Symbol;Acc:HGNC:12560]	2.28	12.7	-2.4801	0.0040858
ENSG00000281548	LINC00895	long intergenic non-protein coding RNA 895 [Source:HGNC Symbol;Acc:HGNC:48580]	7.38	23.02	-1.642	0.0041023
ENSG00000225574	DRAXINP1	dorsal inhibitory axon guidance protein pseudogene 1 [Source:HGNC Symbol;Acc:HGNC:44334]	0	5.07	-5.0133	0.0043395
ENSG00000186226	LCE1E	late cornified envelope 1E [Source:HGNC Symbol;Acc:HGNC:29466]	0.27	6.88	-4.496	0.0045443
ENSG00000259030	FPGT-TNNI3K	FPGT-TNNI3K readthrough [Source:HGNC Symbol;Acc:HGNC:42952]	9.13	27.12	-1.58	0.0045848
ENSG00000261557	EEF1A1P38	eukaryotic translation elongation factor 1 alpha 1 pseudogene 38 [Source:HGNC Symbol;Acc:HGNC:37916]	7.37	23.14	-1.6493	0.0046583
ENSG00000100079	LGALS2	galectin 2 [Source:HGNC Symbol;Acc:HGNC:6562]	4.61	18.38	-2.0004	0.0049704
ENSG00000286522	H3C2	H3 clustered histone 2 [Source:HGNC Symbol;Acc:HGNC:4776]	7.14	22.06	-1.6291	0.0054074
ENSG00000239823	Y_RNA	Y RNA [Source:RFAM;Acc:RF00019]	0.59	8.62	-3.9035	0.005429
ENSG00000257271	KIRREL3-AS1	KIRREL3 antisense RNA 1 [Source:HGNC Symbol;Acc:HGNC:42655]	1.15	10.22	-3.1584	0.0054653
ENSG00000125998	FAM83C	family with sequence similarity 83 member C [Source:HGNC Symbol;Acc:HGNC:16121]	5.16	18.89	-1.8783	0.0056646
ENSG00000082196	C1QTNF3	C1q and TNF related 3 [Source:HGNC Symbol;Acc:HGNC:14326]	3.43	14.63	-2.0979	0.0056876
ENSG00000241014	GPR199P	G protein-coupled receptor 199, pseudogene [Source:HGNC Symbol;Acc:HGNC:55170]	0	4.73	-4.9094	0.0059119
ENSG00000184702	SEPTIN5	septin 5 [Source:HGNC Symbol;Acc:HGNC:9164]	5.47	19.96	-1.8815	0.0059802
ENSG00000276830	MIR6730	microRNA 6730 [Source:HGNC Symbol;Acc:HGNC:50222]	0.83	8.49	-3.3289	0.0068395
ENSG00000173762	CD7	CD7 molecule [Source:HGNC Symbol;Acc:HGNC:1695]	6.88	21.21	-1.6295	0.0068528
ENSG00000114279	FGF12	fibroblast growth factor 12 [Source:HGNC Symbol;Acc:HGNC:3668]	7.97	23.26	-1.5435	0.0070153
ENSG00000203914	HSP90B3P	heat shock protein 90 beta family member 3, pseudogene [Source:HGNC Symbol;Acc:HGNC:12100]	4.78	17.45	-1.8663	0.0074819
ENSG00000227518	MIR1302-9HG	MIR1302-9 host gene [Source:HGNC Symbol;Acc:HGNC:55045]	7.35	21.62	-1.5527	0.0077464
ENSG00000226450	CYP2D8P	ccytochrome P450 family 2 subfamily D member 8, pseudogene [Source:HGNC Symbol;Acc:HGNC:2628]	7.05	21.3	-1.5882	0.0077559
ENSG00000232656	IDI2-AS1	IDI2 antisense RNA 1 [Source:HGNC Symbol;Acc:HGNC:30885]	4.01	15.32	-1.9423	0.0077603
ENSG00000250156	LINC02060	long intergenic non-protein coding RNA 2060 [Source:HGNC Symbol;Acc:HGNC:52904]	0	4.5	-4.8496	0.0080996
ENSG00000220744	RPL5P18	ribosomal protein L5 pseudogene 18 [Source:HGNC Symbol;Acc:HGNC:36640]	0	4.28	-4.7678	0.0086179
ENSG00000185615	PDIA2	protein disulfide isomerase family A member 2 [Source:HGNC Symbol;Acc:HGNC:14180]	0.86	8.21	-3.2602	0.0090293
ENSG00000136883	KIF12	kinesin family member 12 [Source:HGNC Symbol;Acc:HGNC:21495]	1.71	10.02	-2.5528	0.0095742
ENSG00000270269	IMMP1LP1	inner mitochondrial membrane peptidase subunit 1 pseudogene 1 [Source:HGNC Symbol;Acc:HGNC:51131]	0.29	5.75	-4.2376	0.0097522

## Sheet: Table S3
Table S3. Upregulated genes upon miR-5100 transfection
symbol	description	OE_readcount	NC_readcount	log2FoldChange	pvalue
TXNIP	thioredoxin interacting protein [Source:HGNC Symbol;Acc:HGNC:16952]	4399.18	633.96	2.7958	1.89e-289
CCN2	cellular communication network factor 2 [Source:HGNC Symbol;Acc:HGNC:2500]	6036.5	967.7	2.6423	3.75e-242
LPXN	leupaxin [Source:HGNC Symbol;Acc:HGNC:14061]	3860.56	544.93	2.8268	1.75e-223
ALDH3A1	aldehyde dehydrogenase 3 family member A1 [Source:HGNC Symbol;Acc:HGNC:405]	5035.79	1195.61	2.0755	1.28e-215
HSPA6	heat shock protein family A (Hsp70) member 6 [Source:HGNC Symbol;Acc:HGNC:5239]	1767.8	168.52	3.3887	1.76e-201
ID3	inhibitor of DNA binding 3, HLH protein [Source:HGNC Symbol;Acc:HGNC:5362]	2603.47	517.31	2.3317	4.94e-192
PLK2	polo like kinase 2 [Source:HGNC Symbol;Acc:HGNC:19699]	5047.34	1389.47	1.8617	5.71e-184
MCM4	minichromosome maintenance complex component 4 [Source:HGNC Symbol;Acc:HGNC:6947]	2731.47	668	2.0324	2.7e-165
CITED2	Cbp/p300 interacting transactivator with Glu/Asp rich carboxy-terminal domain 2 [Source:HGNC Symbol;Acc:HGNC:1987]	6029.13	2054.57	1.5531	1.4e-140
EXO1	exonuclease 1 [Source:HGNC Symbol;Acc:HGNC:3511]	1334.26	186.61	2.8331	7.7e-136
ARRDC3	arrestin domain containing 3 [Source:HGNC Symbol;Acc:HGNC:29263]	2289.41	527.37	2.1175	3.28e-134
ATP1B1	ATPase Na+/K+ transporting subunit beta 1 [Source:HGNC Symbol;Acc:HGNC:804]	4067.7	1318	1.6268	6.11e-129
AKR1B10	aldo-keto reductase family 1 member B10 [Source:HGNC Symbol;Acc:HGNC:382]	1232.73	157.39	2.9727	2.57e-128
MUC13	mucin 13, cell surface associated [Source:HGNC Symbol;Acc:HGNC:7511]	2246.73	571.92	1.9739	8.29e-128
CPA4	carboxypeptidase A4 [Source:HGNC Symbol;Acc:HGNC:15740]	1598.4	340.83	2.2284	6.34e-127
DTL	denticleless E3 ubiquitin protein ligase homolog [Source:HGNC Symbol;Acc:HGNC:30288]	1836.92	370.43	2.31	2.13e-122
PCNA	proliferating cell nuclear antigen [Source:HGNC Symbol;Acc:HGNC:8729]	3799.56	1084.97	1.8067	4.46e-119
AKR1C3	aldo-keto reductase family 1 member C3 [Source:HGNC Symbol;Acc:HGNC:386]	1034.79	117.79	3.1394	3.53e-112
GBA	glucosylceramidase beta [Source:HGNC Symbol;Acc:HGNC:4177]	3015.04	951.82	1.6635	1.67e-108
TRIM16L	tripartite motif containing 16 like [Source:HGNC Symbol;Acc:HGNC:32670]	1584.38	342.02	2.2132	5.54e-108
E2F1	E2F transcription factor 1 [Source:HGNC Symbol;Acc:HGNC:3113]	1508.01	378.18	1.9959	1.89e-107
KRT80	keratin 80 [Source:HGNC Symbol;Acc:HGNC:27056]	3239.32	1048.61	1.6269	2.17e-104
MCM3	minichromosome maintenance complex component 3 [Source:HGNC Symbol;Acc:HGNC:6945]	2449.25	819.56	1.5795	2.02e-103
IL7R	interleukin 7 receptor [Source:HGNC Symbol;Acc:HGNC:6024]	1215.09	282.48	2.1061	2.01e-100
SDSL	serine dehydratase like [Source:HGNC Symbol;Acc:HGNC:30404]	692.78	73.62	3.2374	2.52e-99
SGK1	serum/glucocorticoid regulated kinase 1 [Source:HGNC Symbol;Acc:HGNC:10810]	1193.23	277.06	2.1086	5.91e-96
HSPB8	heat shock protein family B (small) member 8 [Source:HGNC Symbol;Acc:HGNC:30171]	961.67	177.3	2.4419	3.23e-95
INAVA	innate immunity activator [Source:HGNC Symbol;Acc:HGNC:25599]	1226.46	315.49	1.9575	2.1e-91
CRYAB	crystallin alpha B [Source:HGNC Symbol;Acc:HGNC:2389]	1072.72	212.13	2.3376	1.16e-89
FOS	Fos proto-oncogene, AP-1 transcription factor subunit [Source:HGNC Symbol;Acc:HGNC:3796]	884.44	182.16	2.2812	3.7e-86
TCF19	transcription factor 19 [Source:HGNC Symbol;Acc:HGNC:11629]	1258.15	310.78	2.0188	3.97e-85
LINC00857	long intergenic non-protein coding RNA 857 [Source:HGNC Symbol;Acc:HGNC:45114]	2859.67	995.84	1.5228	6.76e-79
AKR1C1	aldo-keto reductase family 1 member C1 [Source:HGNC Symbol;Acc:HGNC:384]	607.72	63.32	3.2676	3.28e-78
SERPINB7	serpin family B member 7 [Source:HGNC Symbol;Acc:HGNC:13902]	2002.8	637.89	1.6517	7.12e-77
IFIT3	interferon induced protein with tetratricopeptide repeats 3 [Source:HGNC Symbol;Acc:HGNC:5411]	925.6	239.8	1.9498	6.64e-70
ATOH8	atonal bHLH transcription factor 8 [Source:HGNC Symbol;Acc:HGNC:24126]	458.33	43.42	3.3919	7.54e-70
SLC48A1	solute carrier family 48 member 1 [Source:HGNC Symbol;Acc:HGNC:26035]	1436.03	491.03	1.5479	2.98e-69
ATF5	activating transcription factor 5 [Source:HGNC Symbol;Acc:HGNC:790]	1566.08	495.52	1.6601	4.02e-69
TRIM54	tripartite motif containing 54 [Source:HGNC Symbol;Acc:HGNC:16008]	486.56	54	3.1756	9.35e-69
ABCC9	ATP binding cassette subfamily C member 9 [Source:HGNC Symbol;Acc:HGNC:60]	449.37	51.14	3.1363	4.61e-68
PKMYT1	protein kinase, membrane associated tyrosine/threonine 1 [Source:HGNC Symbol;Acc:HGNC:29650]	1024.04	292.84	1.8087	6.72e-68
MAB21L3	mab-21 like 3 [Source:HGNC Symbol;Acc:HGNC:26787]	456.51	31.68	3.8308	2.77e-66
MPDU1	mannose-P-dolichol utilization defect 1 [Source:HGNC Symbol;Acc:HGNC:7207]	1703.72	557.48	1.6104	3.13e-62
TCTA	T cell leukemia translocation altered [Source:HGNC Symbol;Acc:HGNC:11692]	941.84	260.32	1.857	7.03e-62
CCL26	C-C motif chemokine ligand 26 [Source:HGNC Symbol;Acc:HGNC:10625]	896.68	201.66	2.1541	2.42e-60
SERTAD1	SERTA domain containing 1 [Source:HGNC Symbol;Acc:HGNC:17932]	1142.68	402.67	1.504	2.15e-57
TP53I3	tumor protein p53 inducible protein 3 [Source:HGNC Symbol;Acc:HGNC:19373]	1319.64	444.81	1.571	3.82e-54
RABIF	RAB interacting factor [Source:HGNC Symbol;Acc:HGNC:9797]	984.69	323.5	1.6069	9.55e-54
MAP1A	microtubule associated protein 1A [Source:HGNC Symbol;Acc:HGNC:6835]	390.41	63.04	2.6311	3.54e-51
KCNQ3	potassium voltage-gated channel subfamily Q member 3 [Source:HGNC Symbol;Acc:HGNC:6297]	385.79	58.19	2.7314	1.1e-49
TLR4	toll like receptor 4 [Source:HGNC Symbol;Acc:HGNC:11850]	421.1	78.79	2.4182	1.51e-49
SRGN	serglycin [Source:HGNC Symbol;Acc:HGNC:9361]	423.35	75.5	2.4896	1.92e-48
PTGER4	prostaglandin E receptor 4 [Source:HGNC Symbol;Acc:HGNC:9596]	958.75	287.53	1.7337	6.84e-48
CLCN4	chloride voltage-gated channel 4 [Source:HGNC Symbol;Acc:HGNC:2022]	794.9	250.28	1.6641	3.73e-46
FKBP5	FKBP prolyl isomerase 5 [Source:HGNC Symbol;Acc:HGNC:3721]	588.87	151.68	1.9597	3.82e-45
ST6GAL2	ST6 beta-galactoside alpha-2,6-sialyltransferase 2 [Source:HGNC Symbol;Acc:HGNC:10861]	895.5	255.79	1.8109	4.26e-45
EFR3B	EFR3 homolog B [Source:HGNC Symbol;Acc:HGNC:29155]	775.93	241.27	1.6871	9.15e-45
LACTB2	lactamase beta 2 [Source:HGNC Symbol;Acc:HGNC:18512]	768.79	265.38	1.5362	3.1e-44
PCDH7	protocadherin 7 [Source:HGNC Symbol;Acc:HGNC:8659]	339.24	41.77	3.0043	3.49e-43
SYNPO	synaptopodin [Source:HGNC Symbol;Acc:HGNC:30672]	538.92	151.28	1.8327	6.39e-43
ABCA8	ATP binding cassette subfamily A member 8 [Source:HGNC Symbol;Acc:HGNC:38]	402.12	79.51	2.3346	5.3e-42
CLSPN	claspin [Source:HGNC Symbol;Acc:HGNC:19715]	298.05	31.21	3.2575	5.82e-42
EMB	embigin [Source:HGNC Symbol;Acc:HGNC:30465]	665.96	197.31	1.7541	9.49e-42
GASAL1	growth arrest associated lncRNA 1 [Source:HGNC Symbol;Acc:HGNC:53461]	236.87	13.43	4.1397	1.16e-41
GINS2	GINS complex subunit 2 [Source:HGNC Symbol;Acc:HGNC:24575]	474.12	109.13	2.1244	3.56e-41
CDC7	cell division cycle 7 [Source:HGNC Symbol;Acc:HGNC:1745]	590.6	172.05	1.7805	4.58e-40
SCG5	secretogranin V [Source:HGNC Symbol;Acc:HGNC:10816]	896.16	313.2	1.5149	4.89e-40
MIR5100	microRNA 5100 [Source:HGNC Symbol;Acc:HGNC:43540]	1223.23	1.49	9.6368	5.1e-40
WDR76	WD repeat domain 76 [Source:HGNC Symbol;Acc:HGNC:25773]	384.24	84.45	2.1889	1.62e-38
ARHGAP29-AS1	ARHGAP29 antisense RNA 1 [Source:HGNC Symbol;Acc:HGNC:54311]	544.31	170.62	1.6754	1.93e-38
NNMT	nicotinamide N-methyltransferase [Source:HGNC Symbol;Acc:HGNC:7861]	279.66	38.65	2.8611	1.98e-38
ALOXE3	arachidonate lipoxygenase 3 [Source:HGNC Symbol;Acc:HGNC:13743]	395.07	92.55	2.0932	1.59e-37
TMEM99	transmembrane protein 99 (putative) [Source:HGNC Symbol;Acc:HGNC:28305]	322.12	61.3	2.3918	5.72e-37
DHFR	dihydrofolate reductase [Source:HGNC Symbol;Acc:HGNC:2861]	437.32	104	2.0719	1.89e-36
ANKRD1	ankyrin repeat domain 1 [Source:HGNC Symbol;Acc:HGNC:15819]	237.1	5.19	5.5639	2.32e-36
FBLIM1	filamin binding LIM protein 1 [Source:HGNC Symbol;Acc:HGNC:24686]	460.64	129.43	1.8352	2.55e-35
DENND2B	DENN domain containing 2B [Source:HGNC Symbol;Acc:HGNC:11350]	388.06	94.47	2.0435	1.35e-34
ZNF367	zinc finger protein 367 [Source:HGNC Symbol;Acc:HGNC:18320]	555.62	174.14	1.6753	1.69e-34
PTPRR	protein tyrosine phosphatase receptor type R [Source:HGNC Symbol;Acc:HGNC:9680]	456.09	111.75	2.023	1.87e-34
TRIM29	tripartite motif containing 29 [Source:HGNC Symbol;Acc:HGNC:17274]	271.43	44.63	2.5991	5.35e-34
LINC00920	long intergenic non-protein coding RNA 920 [Source:HGNC Symbol;Acc:HGNC:48611]	305.55	61.95	2.2991	2.85e-33
HIF1A-AS3	HIF1A antisense RNA 3 [Source:HGNC Symbol;Acc:HGNC:54284]	298.46	55.86	2.4195	5.66e-33
ATAD2	ATPase family AAA domain containing 2 [Source:HGNC Symbol;Acc:HGNC:30123]	1181.21	390.42	1.596	1.68e-31
HELLS	helicase, lymphoid specific [Source:HGNC Symbol;Acc:HGNC:4861]	404.05	119.99	1.75	2.14e-31
TEDC2	tubulin epsilon and delta complex 2 [Source:HGNC Symbol;Acc:HGNC:25849]	423.03	130.97	1.6897	2.21e-30
INSC	INSC spindle orientation adaptor protein [Source:HGNC Symbol;Acc:HGNC:33116]	236.03	32.09	2.8644	2.24e-30
DERA	deoxyribose-phosphate aldolase [Source:HGNC Symbol;Acc:HGNC:24269]	846.39	289.93	1.5447	3.5e-30
RAD51	RAD51 recombinase [Source:HGNC Symbol;Acc:HGNC:9817]	432.41	116.31	1.8926	3.75e-30
E2F2	E2F transcription factor 2 [Source:HGNC Symbol;Acc:HGNC:3114]	200.84	27.94	2.8426	1.2e-29
HRCT1	histidine rich carboxyl terminus 1 [Source:HGNC Symbol;Acc:HGNC:33872]	215.69	35.44	2.6076	3.15e-29
DSCC1	DNA replication and sister chromatid cohesion 1 [Source:HGNC Symbol;Acc:HGNC:24453]	220.09	38.12	2.5316	6.6e-29
EGR2	early growth response 2 [Source:HGNC Symbol;Acc:HGNC:3239]	321.28	63.32	2.3543	1.05e-28
EGR1	early growth response 1 [Source:HGNC Symbol;Acc:HGNC:3238]	163.06	12.72	3.6834	1.32e-28
GLT8D2	glycosyltransferase 8 domain containing 2 [Source:HGNC Symbol;Acc:HGNC:24890]	422.82	133.52	1.6644	1.6e-28
GLIPR1	GLI pathogenesis related 1 [Source:HGNC Symbol;Acc:HGNC:17001]	424.81	131.53	1.6866	2.9e-28
PDK4	pyruvate dehydrogenase kinase 4 [Source:HGNC Symbol;Acc:HGNC:8812]	401.16	112.5	1.8333	8.91e-28
MR1	major histocompatibility complex, class I-related [Source:HGNC Symbol;Acc:HGNC:4975]	666.87	219.89	1.601	2.21e-27
METTL7B	methyltransferase like 7B [Source:HGNC Symbol;Acc:HGNC:28276]	320.69	92.51	1.7931	4.91e-27
GINS4	GINS complex subunit 4 [Source:HGNC Symbol;Acc:HGNC:28226]	414.66	136.3	1.6087	9.04e-27
GNG2	G protein subunit gamma 2 [Source:HGNC Symbol;Acc:HGNC:4404]	388.21	125.24	1.6282	1.22e-26
NMRAL2P	NmrA like redox sensor 2, pseudogene [Source:HGNC Symbol;Acc:HGNC:52332]	272.36	65.25	2.0656	1.34e-26
SVIP	small VCP interacting protein [Source:HGNC Symbol;Acc:HGNC:25238]	570.28	186.33	1.6177	2.38e-26
PRIM1	DNA primase subunit 1 [Source:HGNC Symbol;Acc:HGNC:9369]	375.36	110.43	1.766	2.85e-26
CARD6	caspase recruitment domain family member 6 [Source:HGNC Symbol;Acc:HGNC:16394]	226.04	47.85	2.2371	1.09e-25
AQP3	aquaporin 3 (Gill blood group) [Source:HGNC Symbol;Acc:HGNC:636]	259.49	57.03	2.1877	1.96e-25
RPL12P14	ribosomal protein L12 pseudogene 14 [Source:HGNC Symbol;Acc:HGNC:36495]	133.25	8.14	4.0432	6.6e-25
SULT1C2	sulfotransferase family 1C member 2 [Source:HGNC Symbol;Acc:HGNC:11456]	315.33	91.78	1.7798	6.95e-25
LINC02288	long intergenic non-protein coding RNA 2288 [Source:HGNC Symbol;Acc:HGNC:27505]	308.55	87.62	1.813	9.86e-25
CCNE2	cyclin E2 [Source:HGNC Symbol;Acc:HGNC:1590]	162.81	19.78	3.0323	2.44e-24
ORC1	origin recognition complex subunit 1 [Source:HGNC Symbol;Acc:HGNC:8487]	379.44	125.78	1.5976	3.85e-24
KLHL4	kelch like family member 4 [Source:HGNC Symbol;Acc:HGNC:6355]	371.75	122.95	1.5943	4.93e-24
OGFRL1	opioid growth factor receptor like 1 [Source:HGNC Symbol;Acc:HGNC:21378]	450.38	141.4	1.6724	6.04e-24
TMEM98	transmembrane protein 98 [Source:HGNC Symbol;Acc:HGNC:24529]	396.05	129.97	1.6052	2.24e-23
PARD6A	par-6 family cell polarity regulator alpha [Source:HGNC Symbol;Acc:HGNC:15943]	230.07	56.99	2.0152	2.35e-22
AKR1B1	aldo-keto reductase family 1 member B [Source:HGNC Symbol;Acc:HGNC:381]	254.74	68.13	1.9046	4.1e-22
CHAC2	ChaC glutathione specific gamma-glutamylcyclotransferase 2 [Source:HGNC Symbol;Acc:HGNC:32363]	362.39	127.87	1.5011	5.54e-22
RBL1	RB transcriptional corepressor like 1 [Source:HGNC Symbol;Acc:HGNC:9893]	358.77	106.51	1.7483	7.7e-22
SNHG30	small nucleolar RNA host gene 30 [Source:HGNC Symbol;Acc:HGNC:52836]	262.81	77.35	1.7625	1.93e-21
ARRDC4	arrestin domain containing 4 [Source:HGNC Symbol;Acc:HGNC:28087]	200.05	41.27	2.2803	2.15e-21
WIPF1	WAS/WASL interacting protein family member 1 [Source:HGNC Symbol;Acc:HGNC:12736]	148.42	21.74	2.78	2.34e-21
IKBKE	inhibitor of nuclear factor kappa B kinase subunit epsilon [Source:HGNC Symbol;Acc:HGNC:14552]	300.22	99.18	1.5955	3.96e-21
HNF4A	hepatocyte nuclear factor 4 alpha [Source:HGNC Symbol;Acc:HGNC:5024]	162.41	28.03	2.5231	5.04e-21
PSORS1C1	psoriasis susceptibility 1 candidate 1 [Source:HGNC Symbol;Acc:HGNC:17202]	206.64	51.47	2.0051	5.18e-21
AP1M2	adaptor related protein complex 1 subunit mu 2 [Source:HGNC Symbol;Acc:HGNC:558]	110.83	7.63	3.8535	2.8e-20
SAMSN1	SAM domain, SH3 domain and nuclear localization signals 1 [Source:HGNC Symbol;Acc:HGNC:10528]	114.57	11.14	3.3622	4.25e-20
CENPM	centromere protein M [Source:HGNC Symbol;Acc:HGNC:18352]	327.56	109	1.5829	5.55e-20
GREB1	growth regulating estrogen receptor binding 1 [Source:HGNC Symbol;Acc:HGNC:24885]	114.17	12	3.2576	7.35e-20
SPATA12	spermatogenesis associated 12 [Source:HGNC Symbol;Acc:HGNC:23221]	147.82	20.61	2.8219	8.85e-20
DUBR	DPPA2 upstream binding RNA [Source:HGNC Symbol;Acc:HGNC:48569]	235.03	63.45	1.8939	1.17e-19
CSF1R	colony stimulating factor 1 receptor [Source:HGNC Symbol;Acc:HGNC:2433]	150.74	22.5	2.7384	6.54e-19
CHROMR	cholesterol induced regulator of metabolism RNA [Source:HGNC Symbol;Acc:HGNC:54059]	244.97	76.03	1.6907	7.31e-19
MCM10	minichromosome maintenance 10 replication initiation factor [Source:HGNC Symbol;Acc:HGNC:18043]	186.37	42.48	2.1437	7.76e-19
LINC01843	long intergenic non-protein coding RNA 1843 [Source:HGNC Symbol;Acc:HGNC:52659]	130.18	16.9	2.9661	8.26e-19
VGLL3	vestigial like family member 3 [Source:HGNC Symbol;Acc:HGNC:24327]	178.23	32.57	2.4491	8.53e-19
BEST3	bestrophin 3 [Source:HGNC Symbol;Acc:HGNC:17105]	99.2	6.47	3.9279	1.58e-18
EFCAB7	EF-hand calcium binding domain 7 [Source:HGNC Symbol;Acc:HGNC:29379]	237.96	72.31	1.7162	2.7e-18
LINC02714	long intergenic non-protein coding RNA 2714 [Source:HGNC Symbol;Acc:HGNC:54231]	285.2	92.35	1.6307	2.76e-18
USP18	ubiquitin specific peptidase 18 [Source:HGNC Symbol;Acc:HGNC:12616]	201.19	46.83	2.114	3.23e-18
DPF3	double PHD fingers 3 [Source:HGNC Symbol;Acc:HGNC:17427]	213.74	55.26	1.9556	3.64e-18
NPAS1	neuronal PAS domain protein 1 [Source:HGNC Symbol;Acc:HGNC:7894]	230.63	72.51	1.6725	4.86e-18
CYSRT1	cysteine rich tail 1 [Source:HGNC Symbol;Acc:HGNC:30529]	279.13	92.5	1.5985	5.08e-18
LINC01270	long intergenic non-protein coding RNA 1270 [Source:HGNC Symbol;Acc:HGNC:27658]	175.8	38.29	2.1891	5.77e-18
CTSO	cathepsin O [Source:HGNC Symbol;Acc:HGNC:2542]	201.03	55.67	1.8522	8.06e-18
LINC01085	long intergenic non-protein coding RNA 1085 [Source:HGNC Symbol;Acc:HGNC:27198]	117.04	14.67	2.9773	8.43e-18
LINC02535	long intergenic non-protein coding RNA 2535 [Source:HGNC Symbol;Acc:HGNC:53569]	96.6	7.9	3.5901	1.23e-17
CD163L1	CD163 molecule like 1 [Source:HGNC Symbol;Acc:HGNC:30375]	184.69	46.37	1.9928	2.25e-17
ATXN7L2	ataxin 7 like 2 [Source:HGNC Symbol;Acc:HGNC:28713]	261.33	88.86	1.5519	6.71e-17
STON2	stonin 2 [Source:HGNC Symbol;Acc:HGNC:30652]	200.42	59.24	1.7551	9.4e-17
LINC00476	long intergenic non-protein coding RNA 476 [Source:HGNC Symbol;Acc:HGNC:27858]	147.48	33.39	2.1426	2.25e-16
ZNF107	zinc finger protein 107 [Source:HGNC Symbol;Acc:HGNC:12887]	176.9	44.13	2.0077	2.68e-16
CGN	cingulin [Source:HGNC Symbol;Acc:HGNC:17429]	298.28	104.02	1.5162	3.53e-16
IQCN	IQ motif containing N [Source:HGNC Symbol;Acc:HGNC:29350]	267.4	90.78	1.5538	3.84e-16
ENHO	energy homeostasis associated [Source:HGNC Symbol;Acc:HGNC:24838]	101.84	11.43	3.1479	4.3e-16
MLLT11	MLLT11 transcription factor 7 cofactor [Source:HGNC Symbol;Acc:HGNC:16997]	218.19	72.95	1.5806	5.38e-16
F2RL2	coagulation factor II thrombin receptor like 2 [Source:HGNC Symbol;Acc:HGNC:3539]	155.38	39.48	1.9747	5.98e-16
CD300C	CD300c molecule [Source:HGNC Symbol;Acc:HGNC:19320]	123.57	22.25	2.4866	9.15e-16
HES6	hes family bHLH transcription factor 6 [Source:HGNC Symbol;Acc:HGNC:18254]	220.54	72.99	1.5923	1.21e-15
ACSL5	acyl-CoA synthetase long chain family member 5 [Source:HGNC Symbol;Acc:HGNC:16526]	158.81	41.5	1.9296	1.34e-15
ELAPOR1	endosome-lysosome associated apoptosis and autophagy regulator 1 [Source:HGNC Symbol;Acc:HGNC:29618]	80.42	5.71	3.806	1.62e-15
SERPINB2	serpin family B member 2 [Source:HGNC Symbol;Acc:HGNC:8584]	226.59	78.55	1.5272	1.98e-15
ACTBL2	actin beta like 2 [Source:HGNC Symbol;Acc:HGNC:17780]	93.14	1.94	5.5991	2.73e-15
EID3	EP300 interacting inhibitor of differentiation 3 [Source:HGNC Symbol;Acc:HGNC:32961]	115.43	20.85	2.4724	3.85e-15
EDN1	endothelin 1 [Source:HGNC Symbol;Acc:HGNC:3176]	80.25	4.89	4.0136	3.97e-15
SAMD9L	sterile alpha motif domain containing 9 like [Source:HGNC Symbol;Acc:HGNC:1349]	238.63	68.61	1.7904	5.5e-15
MPP4	membrane palmitoylated protein 4 [Source:HGNC Symbol;Acc:HGNC:13680]	83.23	7.63	3.4406	6.46e-15
NAT1	N-acetyltransferase 1 [Source:HGNC Symbol;Acc:HGNC:7645]	176.96	51.17	1.7907	7.13e-15
RAET1E	retinoic acid early transcript 1E [Source:HGNC Symbol;Acc:HGNC:16793]	105.47	18.74	2.489	7.27e-15
FLVCR2	FLVCR heme transporter 2 [Source:HGNC Symbol;Acc:HGNC:20105]	164.35	46.1	1.8284	7.97e-15
XDH	xanthine dehydrogenase [Source:HGNC Symbol;Acc:HGNC:12805]	186.18	57.78	1.6894	8.06e-15
MMP24	matrix metallopeptidase 24 [Source:HGNC Symbol;Acc:HGNC:7172]	155.71	43.53	1.841	9.67e-15
AUNIP	aurora kinase A and ninein interacting protein [Source:HGNC Symbol;Acc:HGNC:28363]	187.8	59.52	1.6615	1.02e-14
TSPAN10	tetraspanin 10 [Source:HGNC Symbol;Acc:HGNC:29942]	173.64	50.9	1.7781	1.23e-14
KHK	ketohexokinase [Source:HGNC Symbol;Acc:HGNC:6315]	165.12	45.1	1.8687	1.33e-14
MRPL1	mitochondrial ribosomal protein L1 [Source:HGNC Symbol;Acc:HGNC:14275]	201.28	60.58	1.7269	1.52e-14
IRX5	iroquois homeobox 5 [Source:HGNC Symbol;Acc:HGNC:14361]	146.11	38.59	1.9172	2.39e-14
AKR1C2	aldo-keto reductase family 1 member C2 [Source:HGNC Symbol;Acc:HGNC:385]	78.5	6.8	3.5112	2.65e-14
NRXN1	neurexin 1 [Source:HGNC Symbol;Acc:HGNC:8008]	189.57	62.8	1.5913	3.21e-14
GPNMB	glycoprotein nmb [Source:HGNC Symbol;Acc:HGNC:4462]	204.93	66.94	1.6191	3.91e-14
RNA5-8SN3	RNA, 5.8S ribosomal N3 [Source:HGNC Symbol;Acc:HGNC:53525]	197.15	58.05	1.7721	4.02e-14
TGFBI	transforming growth factor beta induced [Source:HGNC Symbol;Acc:HGNC:11771]	69.92	3.78	4.1907	7.04e-14
LINC02861	long intergenic non-protein coding RNA 2861 [Source:HGNC Symbol;Acc:HGNC:54406]	129.75	30.36	2.0867	7.75e-14
E2F8	E2F transcription factor 8 [Source:HGNC Symbol;Acc:HGNC:24727]	153.27	39.77	1.9437	1.12e-13
RUNX2	RUNX family transcription factor 2 [Source:HGNC Symbol;Acc:HGNC:10472]	160.46	46.37	1.7895	1.18e-13
CENATAC-DT	CENATAC divergent transcript [Source:HGNC Symbol;Acc:HGNC:54215]	117.8	26.63	2.1481	1.39e-13
MAGEA11	MAGE family member A11 [Source:HGNC Symbol;Acc:HGNC:6798]	164.86	50.91	1.6975	1.47e-13
TMEM40	transmembrane protein 40 [Source:HGNC Symbol;Acc:HGNC:25620]	93.87	15.29	2.6358	1.75e-13
FAM201A	family with sequence similarity 201 member A [Source:HGNC Symbol;Acc:HGNC:27239]	199.12	66.95	1.5728	1.94e-13
FAM111A	FAM111 trypsin like peptidase A [Source:HGNC Symbol;Acc:HGNC:24725]	108.3	21.3	2.3377	2.12e-13
RALY-AS1	RALY antisense RNA 1 [Source:HGNC Symbol;Acc:HGNC:50743]	153.9	45.93	1.7481	2.82e-13
LY96	lymphocyte antigen 96 [Source:HGNC Symbol;Acc:HGNC:17156]	116.41	26	2.1709	2.94e-13
SKA3	spindle and kinetochore associated complex subunit 3 [Source:HGNC Symbol;Acc:HGNC:20262]	183.16	62.6	1.5444	3.37e-13
NXF3	nuclear RNA export factor 3 [Source:HGNC Symbol;Acc:HGNC:8073]	130.4	32.56	2.008	3.88e-13
LINC00680	long intergenic non-protein coding RNA 680 [Source:HGNC Symbol;Acc:HGNC:44417]	172.1	55.56	1.6343	4.61e-13
PXDNL	peroxidasin like [Source:HGNC Symbol;Acc:HGNC:26359]	65.08	4.18	3.9481	4.99e-13
LINC02489	long intergenic non-protein coding RNA 2489 [Source:HGNC Symbol;Acc:HGNC:53470]	70.1	6.44	3.4294	5.55e-13
SLC16A14	solute carrier family 16 member 14 [Source:HGNC Symbol;Acc:HGNC:26417]	170.59	57.34	1.5745	5.68e-13
NWD1	NACHT and WD repeat domain containing 1 [Source:HGNC Symbol;Acc:HGNC:27619]	79.71	11.61	2.7861	6.27e-13
FBP1	fructose-bisphosphatase 1 [Source:HGNC Symbol;Acc:HGNC:3606]	83.27	11.74	2.843	6.74e-13
ATL1	atlastin GTPase 1 [Source:HGNC Symbol;Acc:HGNC:11231]	102.78	19.69	2.3872	7.08e-13
MAP2	microtubule associated protein 2 [Source:HGNC Symbol;Acc:HGNC:6839]	100.33	19.33	2.3646	8.34e-13
SLC49A3	solute carrier family 49 member 3 [Source:HGNC Symbol;Acc:HGNC:26177]	90.02	15.97	2.4857	8.54e-13
ABCA1	ATP binding cassette subfamily A member 1 [Source:HGNC Symbol;Acc:HGNC:29]	143.46	37.81	1.9188	1.15e-12
RNF224	ring finger protein 224 [Source:HGNC Symbol;Acc:HGNC:41912]	100.4	18.34	2.4496	1.16e-12
SEMA5A	semaphorin 5A [Source:HGNC Symbol;Acc:HGNC:10736]	142.37	41.04	1.7869	1.44e-12
THAP7-AS1	THAP7 antisense RNA 1 [Source:HGNC Symbol;Acc:HGNC:41013]	198.39	69.86	1.5089	1.69e-12
PRDM1	PR/SET domain 1 [Source:HGNC Symbol;Acc:HGNC:9346]	120.22	30.98	1.9524	1.76e-12
GPR137C	G protein-coupled receptor 137C [Source:HGNC Symbol;Acc:HGNC:25445]	103.28	22.29	2.2118	1.97e-12
CNN3	calponin 3 [Source:HGNC Symbol;Acc:HGNC:2157]	63.1	4.7	3.7686	2.16e-12
FCMR	Fc fragment of IgM receptor [Source:HGNC Symbol;Acc:HGNC:14315]	105.08	19.92	2.4116	2.24e-12
MANSC1	MANSC domain containing 1 [Source:HGNC Symbol;Acc:HGNC:25505]	124.37	30.31	2.0353	3.32e-12
LINC00222	long intergenic non-protein coding RNA 222 [Source:HGNC Symbol;Acc:HGNC:21560]	129.81	36.81	1.8247	4.06e-12
DAW1	dynein assembly factor with WD repeats 1 [Source:HGNC Symbol;Acc:HGNC:26383]	67.19	6.06	3.4581	7.41e-12
ACKR3	atypical chemokine receptor 3 [Source:HGNC Symbol;Acc:HGNC:23692]	71.48	10.03	2.8371	7.67e-12
ESCO2	establishment of sister chromatid cohesion N-acetyltransferase 2 [Source:HGNC Symbol;Acc:HGNC:27230]	183.37	57.69	1.6759	9.78e-12
FAM111B	FAM111 trypsin like peptidase B [Source:HGNC Symbol;Acc:HGNC:24200]	59.54	2.99	4.283	1.01e-11
GCKR	glucokinase regulator [Source:HGNC Symbol;Acc:HGNC:4196]	79.68	13.28	2.5994	1.28e-11
RNASEL	ribonuclease L [Source:HGNC Symbol;Acc:HGNC:10050]	117.59	30.29	1.9461	1.43e-11
FLJ31104	uncharacterized LOC441072 [Source:NCBI gene (formerly Entrezgene);Acc:441072]	104.28	25.93	2.0137	1.54e-11
TMEM30A-DT	TMEM30A divergent transcript [Source:HGNC Symbol;Acc:HGNC:48985]	137.15	41.16	1.7376	2.23e-11
FRMD6-AS1	FRMD6 antisense RNA 1 [Source:HGNC Symbol;Acc:HGNC:20129]	143.04	45.02	1.6689	3.37e-11
KCNK3	potassium two pore domain channel subfamily K member 3 [Source:HGNC Symbol;Acc:HGNC:6278]	82.02	15.07	2.428	3.64e-11
ZNF641	zinc finger protein 641 [Source:HGNC Symbol;Acc:HGNC:31834]	79.05	14.29	2.4717	3.65e-11
GAS6-DT	GAS6 divergent transcript [Source:HGNC Symbol;Acc:HGNC:43694]	66.4	8.22	2.9874	3.99e-11
CCL2	C-C motif chemokine ligand 2 [Source:HGNC Symbol;Acc:HGNC:10618]	167.57	58.82	1.5119	4.26e-11
CRISPLD2	cysteine rich secretory protein LCCL domain containing 2 [Source:HGNC Symbol;Acc:HGNC:25248]	169.24	56.39	1.5881	4.33e-11
CALHM5	calcium homeostasis modulator family member 5 [Source:HGNC Symbol;Acc:HGNC:21568]	57.99	3.25	4.2202	5.05e-11
EFEMP1	EGF containing fibulin extracellular matrix protein 1 [Source:HGNC Symbol;Acc:HGNC:3218]	108.37	22.86	2.2386	5.31e-11
C1S	complement C1s [Source:HGNC Symbol;Acc:HGNC:1247]	145.18	50	1.5383	5.44e-11
EPHX4	epoxide hydrolase 4 [Source:HGNC Symbol;Acc:HGNC:23758]	71.66	11.9	2.59	5.5e-11
SLC16A12	solute carrier family 16 member 12 [Source:HGNC Symbol;Acc:HGNC:23094]	62.41	6.09	3.3495	5.54e-11
LY6K	lymphocyte antigen 6 family member K [Source:HGNC Symbol;Acc:HGNC:24225]	67.18	10	2.7492	5.86e-11
LAD1	ladinin 1 [Source:HGNC Symbol;Acc:HGNC:6472]	78.41	13.48	2.5409	6.54e-11
CAPS2	calcyphosine 2 [Source:HGNC Symbol;Acc:HGNC:16471]	83.17	16.2	2.3441	7.52e-11
DNAAF1	dynein axonemal assembly factor 1 [Source:HGNC Symbol;Acc:HGNC:30539]	74.89	13.8	2.4384	8.85e-11
ST6GALNAC1	ST6 N-acetylgalactosaminide alpha-2,6-sialyltransferase 1 [Source:HGNC Symbol;Acc:HGNC:23614]	122.58	34.9	1.8188	9.42e-11
FAM172BP	family with sequence similarity 172 member B, pseudogene [Source:HGNC Symbol;Acc:HGNC:34336]	71.51	11.34	2.6433	1.02e-10
LNCOG	lncRNA osteogenesis associated [Source:HGNC Symbol;Acc:HGNC:53336]	51.83	2.33	4.4888	1.24e-10
TACR1	tachykinin receptor 1 [Source:HGNC Symbol;Acc:HGNC:11526]	52.44	3.55	3.914	1.26e-10
NKX3-1	NK3 homeobox 1 [Source:HGNC Symbol;Acc:HGNC:7838]	98.89	25.52	1.9482	1.54e-10
TMPO-AS1	TMPO antisense RNA 1 [Source:HGNC Symbol;Acc:HGNC:44158]	125.29	39.49	1.6707	1.61e-10
ZNF280A	zinc finger protein 280A [Source:HGNC Symbol;Acc:HGNC:18597]	108.79	31.14	1.8051	1.66e-10
LINC01348	long intergenic non-protein coding RNA 1348 [Source:HGNC Symbol;Acc:HGNC:50567]	85.56	19.64	2.1255	1.77e-10
TAS1R3	taste 1 receptor member 3 [Source:HGNC Symbol;Acc:HGNC:15661]	98.54	24.84	1.9845	1.85e-10
HTRA3	HtrA serine peptidase 3 [Source:HGNC Symbol;Acc:HGNC:30406]	62.13	8.45	2.8779	1.98e-10
TPRG1-AS1	TPRG1 antisense RNA 1 [Source:HGNC Symbol;Acc:HGNC:42391]	54.93	1.57	5.157	1.98e-10
SGSM1	small G protein signaling modulator 1 [Source:HGNC Symbol;Acc:HGNC:29410]	70.68	10.46	2.7317	2.17e-10
TRPC5OS	TRPC5 opposite strand [Source:HGNC Symbol;Acc:HGNC:40593]	114.64	26.84	2.1121	2.18e-10
LINC01186	long intergenic non-protein coding RNA 1186 [Source:HGNC Symbol;Acc:HGNC:49573]	55.01	5.84	3.2492	2.18e-10
TMEM191A	transmembrane protein 191A (pseudogene) [Source:HGNC Symbol;Acc:HGNC:25317]	107.59	27.85	1.9459	2.24e-10
TSPAN33	tetraspanin 33 [Source:HGNC Symbol;Acc:HGNC:28743]	103.22	28.83	1.8399	2.75e-10
CARD8-AS1	CARD8 antisense RNA 1 [Source:HGNC Symbol;Acc:HGNC:51408]	80.63	17.4	2.2183	2.78e-10
AADAT	aminoadipate aminotransferase [Source:HGNC Symbol;Acc:HGNC:17929]	158.68	54.17	1.5421	2.92e-10
C12orf60	chromosome 12 open reading frame 60 [Source:HGNC Symbol;Acc:HGNC:28726]	94.48	23.19	2.0316	3.44e-10
ROCK1P1	Rho associated coiled-coil containing protein kinase 1 pseudogene 1 [Source:HGNC Symbol;Acc:HGNC:37832]	86.18	17.89	2.2611	3.79e-10
CASC8	cancer susceptibility 8 [Source:HGNC Symbol;Acc:HGNC:45129]	106.86	26.74	1.9954	3.81e-10
BATF2	basic leucine zipper ATF-like transcription factor 2 [Source:HGNC Symbol;Acc:HGNC:25163]	118.74	35.5	1.7523	4.48e-10
UCA1	urothelial cancer associated 1 [Source:HGNC Symbol;Acc:HGNC:37126]	51.97	5.33	3.2756	4.67e-10
PCDHA5	protocadherin alpha 5 [Source:HGNC Symbol;Acc:HGNC:8671]	102.18	26.07	1.9589	4.77e-10
TMEM200B	transmembrane protein 200B [Source:HGNC Symbol;Acc:HGNC:33785]	80.85	18.46	2.1314	5.69e-10
THNSL1	threonine synthase like 1 [Source:HGNC Symbol;Acc:HGNC:26160]	125.24	42.13	1.5757	5.94e-10
IL24	interleukin 24 [Source:HGNC Symbol;Acc:HGNC:11346]	79.5	14.76	2.4185	7.39e-10
NHLRC1	NHL repeat containing E3 ubiquitin protein ligase 1 [Source:HGNC Symbol;Acc:HGNC:21576]	138.53	47.07	1.55	8.39e-10
MAP3K2-DT	MAP3K2 divergent transcript [Source:HGNC Symbol;Acc:HGNC:54088]	134.32	46.09	1.5492	9.78e-10
C8G	complement C8 gamma chain [Source:HGNC Symbol;Acc:HGNC:1354]	90.18	21.55	2.0788	9.85e-10
NR4A3	nuclear receptor subfamily 4 group A member 3 [Source:HGNC Symbol;Acc:HGNC:7982]	86.02	20.62	2.0697	1.11e-09
TNFRSF8	TNF receptor superfamily member 8 [Source:HGNC Symbol;Acc:HGNC:11923]	54.35	6.81	2.9821	1.3e-09
SPEF1	sperm flagellar 1 [Source:HGNC Symbol;Acc:HGNC:15874]	54.76	6.52	3.0673	1.47e-09
LINC01504	long intergenic non-protein coding RNA 1504 [Source:HGNC Symbol;Acc:HGNC:51185]	113.51	35.42	1.689	1.65e-09
SLC52A3	solute carrier family 52 member 3 [Source:HGNC Symbol;Acc:HGNC:16187]	73.47	15.16	2.2654	2.28e-09
KIAA0319	KIAA0319 [Source:HGNC Symbol;Acc:HGNC:21580]	98.45	29.18	1.7547	2.76e-09
FAM86FP	family with sequence similarity 86 member F, pseudogene [Source:HGNC Symbol;Acc:HGNC:42357]	121.44	40.4	1.595	2.83e-09
PRLR	prolactin receptor [Source:HGNC Symbol;Acc:HGNC:9446]	65.22	12.35	2.4037	2.99e-09
KRT4	keratin 4 [Source:HGNC Symbol;Acc:HGNC:6441]	86.21	21.12	2.0424	3.11e-09
LINC01303	long intergenic non-protein coding RNA 1303 [Source:HGNC Symbol;Acc:HGNC:50470]	103.62	31.19	1.7256	3.48e-09
GLP2R	glucagon like peptide 2 receptor [Source:HGNC Symbol;Acc:HGNC:4325]	84.87	21.75	1.959	3.57e-09
C19orf38	chromosome 19 open reading frame 38 [Source:HGNC Symbol;Acc:HGNC:34073]	77.71	17.9	2.1279	3.63e-09
SLC25A18	solute carrier family 25 member 18 [Source:HGNC Symbol;Acc:HGNC:10988]	53.09	7.45	2.8519	3.77e-09
NEXN-AS1	NEXN antisense RNA 1 [Source:HGNC Symbol;Acc:HGNC:31983]	81.09	19.51	2.0664	4.49e-09
TUBA5P	tubulin alpha 5, pseudogene [Source:HGNC Symbol;Acc:HGNC:54799]	119.81	40.56	1.5673	5.19e-09
PCDH10	protocadherin 10 [Source:HGNC Symbol;Acc:HGNC:13404]	92.76	26.98	1.7838	5.95e-09
AMDHD1	amidohydrolase domain containing 1 [Source:HGNC Symbol;Acc:HGNC:28577]	103.57	32.78	1.6632	7.45e-09
AGMAT	agmatinase [Source:HGNC Symbol;Acc:HGNC:18407]	74.33	16.88	2.1374	8.26e-09
NANOS1	nanos C2HC-type zinc finger 1 [Source:HGNC Symbol;Acc:HGNC:23044]	110.39	34.2	1.699	8.34e-09
ARMH1	armadillo like helical domain containing 1 [Source:HGNC Symbol;Acc:HGNC:34345]	76.99	18.38	2.0793	1.1e-08
PCAT19	prostate cancer associated transcript 19 [Source:HGNC Symbol;Acc:HGNC:49593]	40.73	2.36	4.1378	1.11e-08
OAS2	2'-5'-oligoadenylate synthetase 2 [Source:HGNC Symbol;Acc:HGNC:8087]	82.07	23.04	1.832	1.37e-08
CD177	CD177 molecule [Source:HGNC Symbol;Acc:HGNC:30072]	84.18	23.36	1.8473	1.49e-08
ATP6V0D1-DT	ATP6V0D1 divergent transcript [Source:HGNC Symbol;Acc:HGNC:55268]	88.41	25.51	1.7871	1.58e-08
SYT11	synaptotagmin 11 [Source:HGNC Symbol;Acc:HGNC:19239]	45.1	5.28	3.0767	2.14e-08
RAB36	RAB36, member RAS oncogene family [Source:HGNC Symbol;Acc:HGNC:9775]	87.87	26.19	1.7381	2.79e-08
KLRK1-AS1	KLRK1 antisense RNA 1 [Source:HGNC Symbol;Acc:HGNC:54868]	71.23	17.29	2.0417	2.99e-08
CES1	carboxylesterase 1 [Source:HGNC Symbol;Acc:HGNC:1863]	38.03	2.37	4.0359	3.36e-08
KRT6A	keratin 6A [Source:HGNC Symbol;Acc:HGNC:6443]	39.14	3.53	3.4931	4.25e-08
NPL	N-acetylneuraminate pyruvate lyase [Source:HGNC Symbol;Acc:HGNC:16781]	105.62	35.21	1.5836	4.51e-08
ZC2HC1C	zinc finger C2HC-type containing 1C [Source:HGNC Symbol;Acc:HGNC:20354]	73.84	17.61	2.065	4.55e-08
PCLAF	PCNA clamp associated factor [Source:HGNC Symbol;Acc:HGNC:28961]	91.32	29.77	1.6216	4.6e-08
FGD3	FYVE, RhoGEF and PH domain containing 3 [Source:HGNC Symbol;Acc:HGNC:16027]	89.02	28.93	1.6247	5.91e-08
COL24A1	collagen type XXIV alpha 1 chain [Source:HGNC Symbol;Acc:HGNC:20821]	42.42	4.96	3.0893	6.5e-08
TMEM108-AS1	TMEM108 antisense RNA 1 [Source:HGNC Symbol;Acc:HGNC:50307]	55.35	8.21	2.7672	6.72e-08
FOLR3	folate receptor gamma [Source:HGNC Symbol;Acc:HGNC:3795]	84.96	24.32	1.8087	6.8e-08
PPP1R12A-AS1	PPP1R12A antisense RNA 1 [Source:HGNC Symbol;Acc:HGNC:51903]	76.4	21.47	1.8295	7.41e-08
EFCAB2	EF-hand calcium binding domain 2 [Source:HGNC Symbol;Acc:HGNC:28166]	100.2	34.25	1.5573	7.48e-08
SPATA3-AS1	SPATA3 antisense RNA 1 (head to head) [Source:HGNC Symbol;Acc:HGNC:28013]	51.62	9.39	2.4745	7.92e-08
LINC02159	long intergenic non-protein coding RNA 2159 [Source:HGNC Symbol;Acc:HGNC:27749]	37.16	1.64	4.5798	8.64e-08
LACC1	laccase domain containing 1 [Source:HGNC Symbol;Acc:HGNC:26789]	139.29	46.87	1.5625	9.9e-08
ADAM21	ADAM metallopeptidase domain 21 [Source:HGNC Symbol;Acc:HGNC:200]	39.46	4.31	3.2146	1.05e-07
MIOS-DT	MIOS divergent transcript [Source:HGNC Symbol;Acc:HGNC:55187]	47.18	7.16	2.7045	1.14e-07
FAM21EP	family with sequence similarity 21 member E, pseudogene [Source:HGNC Symbol;Acc:HGNC:45010]	78.28	23.65	1.7335	1.21e-07
SLC46A3	solute carrier family 46 member 3 [Source:HGNC Symbol;Acc:HGNC:27501]	90.64	30.87	1.5565	1.42e-07
AADAC	arylacetamide deacetylase [Source:HGNC Symbol;Acc:HGNC:17]	40.31	0.41	6.6063	1.53e-07
ADAMTS2	ADAM metallopeptidase with thrombospondin type 1 motif 2 [Source:HGNC Symbol;Acc:HGNC:218]	50.72	9.89	2.3504	1.63e-07
TMEM132D-AS1	TMEM132D antisense RNA 1 [Source:HGNC Symbol;Acc:HGNC:27466]	87.12	28.17	1.6233	1.98e-07
LRRC37A5P	leucine rich repeat containing 37 member A5, pseudogene [Source:HGNC Symbol;Acc:HGNC:23369]	48.04	8.71	2.4508	2.01e-07
RDH5	retinol dehydrogenase 5 [Source:HGNC Symbol;Acc:HGNC:9940]	81.57	26.21	1.6406	2.15e-07
STYK1	serine/threonine/tyrosine kinase 1 [Source:HGNC Symbol;Acc:HGNC:18889]	105.62	36.14	1.5349	2.54e-07
KLK6	kallikrein related peptidase 6 [Source:HGNC Symbol;Acc:HGNC:6367]	49.39	7.16	2.8137	2.58e-07
LINC02243	long intergenic non-protein coding RNA 2243 [Source:HGNC Symbol;Acc:HGNC:53129]	22.93	0	6.7549	2.71e-07
HOXC6	homeobox C6 [Source:HGNC Symbol;Acc:HGNC:5128]	51.09	10.8	2.2454	3.09e-07
PPP1R1C	protein phosphatase 1 regulatory inhibitor subunit 1C [Source:HGNC Symbol;Acc:HGNC:14940]	43.42	6.29	2.8076	3.12e-07
HOXB9	homeobox B9 [Source:HGNC Symbol;Acc:HGNC:5120]	56.02	11.8	2.2407	3.41e-07
IL22RA1	interleukin 22 receptor subunit alpha 1 [Source:HGNC Symbol;Acc:HGNC:13700]	68.28	19.38	1.8091	3.82e-07
KYNU	kynureninase [Source:HGNC Symbol;Acc:HGNC:6469]	61.02	14.06	2.1096	4.2e-07
SLC16A6	solute carrier family 16 member 6 [Source:HGNC Symbol;Acc:HGNC:10927]	41.93	6.98	2.595	4.43e-07
AMHR2	anti-Mullerian hormone receptor type 2 [Source:HGNC Symbol;Acc:HGNC:465]	112.25	38.66	1.5416	4.72e-07
TDRD9	tudor domain containing 9 [Source:HGNC Symbol;Acc:HGNC:20122]	41.94	6.01	2.7818	4.84e-07
SLC6A11	solute carrier family 6 member 11 [Source:HGNC Symbol;Acc:HGNC:11044]	32.61	1.21	4.812	5.26e-07
LINC01411	long intergenic non-protein coding RNA 1411 [Source:HGNC Symbol;Acc:HGNC:50703]	49.2	9.95	2.3018	5.62e-07
NUDT19-DT	NUDT19 divergent transcript [Source:HGNC Symbol;Acc:HGNC:55296]	40.54	6.51	2.6363	5.66e-07
NAT2	N-acetyltransferase 2 [Source:HGNC Symbol;Acc:HGNC:7646]	39.44	6.08	2.6872	5.75e-07
ADGRE4P	adhesion G protein-coupled receptor E4, pseudogene [Source:HGNC Symbol;Acc:HGNC:19240]	34.48	2.94	3.5079	6.47e-07
CD86	CD86 molecule [Source:HGNC Symbol;Acc:HGNC:1705]	52.21	11.14	2.2283	7.01e-07
SH2D2A	SH2 domain containing 2A [Source:HGNC Symbol;Acc:HGNC:10821]	66.21	19.41	1.7775	8.79e-07
LINC01537	long intergenic non-protein coding RNA 1537 [Source:HGNC Symbol;Acc:HGNC:51301]	76.1	24.98	1.6082	9.13e-07
SPON1	spondin 1 [Source:HGNC Symbol;Acc:HGNC:11252]	57.33	13.04	2.1139	1.02e-06
LY6G5C	lymphocyte antigen 6 family member G5C [Source:HGNC Symbol;Acc:HGNC:13932]	61.97	17.68	1.8093	1.19e-06
RNA5-8SN1	RNA, 5.8S ribosomal N1 [Source:HGNC Symbol;Acc:HGNC:53517]	96.64	31.44	1.6329	1.21e-06
AFP	alpha fetoprotein [Source:HGNC Symbol;Acc:HGNC:317]	30.45	2.71	3.4978	1.21e-06
ANKRD6	ankyrin repeat domain 6 [Source:HGNC Symbol;Acc:HGNC:17280]	49.33	10.03	2.3015	1.26e-06
ADPRH	ADP-ribosylarginine hydrolase [Source:HGNC Symbol;Acc:HGNC:269]	72.93	22.21	1.7256	1.31e-06
EGFLAM	EGF like, fibronectin type III and laminin G domains [Source:HGNC Symbol;Acc:HGNC:26810]	37.77	5.01	2.916	1.43e-06
MUC4	mucin 4, cell surface associated [Source:HGNC Symbol;Acc:HGNC:7514]	43.2	7.9	2.4346	1.55e-06
LINC00620	long intergenic non-protein coding RNA 620 [Source:HGNC Symbol;Acc:HGNC:44223]	30.26	2.28	3.7185	1.56e-06
TPRG1	tumor protein p63 regulated 1 [Source:HGNC Symbol;Acc:HGNC:24759]	48.63	9.35	2.3588	1.6e-06
PADI1	peptidyl arginine deiminase 1 [Source:HGNC Symbol;Acc:HGNC:18367]	41.43	8	2.3654	1.72e-06
RPL13AP20	ribosomal protein L13a pseudogene 20 [Source:HGNC Symbol;Acc:HGNC:35709]	84.97	30.1	1.5013	1.88e-06
SIGLEC9	sialic acid binding Ig like lectin 9 [Source:HGNC Symbol;Acc:HGNC:10878]	36.44	5.09	2.8578	2.03e-06
CPA2	carboxypeptidase A2 [Source:HGNC Symbol;Acc:HGNC:2297]	45.32	9.06	2.3089	2.05e-06
ASRGL1	asparaginase and isoaspartyl peptidase 1 [Source:HGNC Symbol;Acc:HGNC:16448]	51.87	12.78	2.0273	2.14e-06
AADACP1	arylacetamide deacetylase pseudogene 1 [Source:HGNC Symbol;Acc:HGNC:50305]	30.17	2.38	3.6966	2.15e-06
SLC7A7	solute carrier family 7 member 7 [Source:HGNC Symbol;Acc:HGNC:11065]	63	18.79	1.7451	2.34e-06
PAGE1	PAGE family member 1 [Source:HGNC Symbol;Acc:HGNC:4107]	17.9	0	6.3967	2.35e-06
TMPOP1	thymopoietin pseudogene 1 [Source:HGNC Symbol;Acc:HGNC:21364]	37.37	6.15	2.6044	2.41e-06
VTCN1	V-set domain containing T cell activation inhibitor 1 [Source:HGNC Symbol;Acc:HGNC:28873]	36.45	5.53	2.7459	2.53e-06
KLK5	kallikrein related peptidase 5 [Source:HGNC Symbol;Acc:HGNC:6366]	27.93	0.41	6.0782	2.55e-06
DGKI	diacylglycerol kinase iota [Source:HGNC Symbol;Acc:HGNC:2855]	60.15	17.7	1.7657	2.65e-06
PKD1L2	polycystin 1 like 2 (gene/pseudogene) [Source:HGNC Symbol;Acc:HGNC:21715]	64.25	18.96	1.7514	2.79e-06
ZNF738	zinc finger protein 738 [Source:HGNC Symbol;Acc:HGNC:32469]	38.49	6.09	2.6531	2.89e-06
CCDC96	coiled-coil domain containing 96 [Source:HGNC Symbol;Acc:HGNC:26900]	42.2	8.51	2.3162	3.08e-06
CAVIN2	caveolae associated protein 2 [Source:HGNC Symbol;Acc:HGNC:10690]	50.26	12.62	1.9901	3.3e-06
LINC00324	long intergenic non-protein coding RNA 324 [Source:HGNC Symbol;Acc:HGNC:26628]	69.14	21.2	1.7195	3.51e-06
GLRB	glycine receptor beta [Source:HGNC Symbol;Acc:HGNC:4329]	35.93	5.27	2.7523	3.52e-06
TRBV7-3	T cell receptor beta variable 7-3 [Source:HGNC Symbol;Acc:HGNC:12237]	27.94	1.51	4.1889	3.57e-06
ZNF197-AS1	ZNF197 antisense RNA 1 [Source:HGNC Symbol;Acc:HGNC:40620]	30.6	3.78	3.0012	3.87e-06
FBXW10	F-box and WD repeat domain containing 10 [Source:HGNC Symbol;Acc:HGNC:1211]	28.21	2.39	3.5988	3.93e-06
LINC01517	long intergenic non-protein coding RNA 1517 [Source:HGNC Symbol;Acc:HGNC:51212]	27.43	2.37	3.563	4.02e-06
CORO1A	coronin 1A [Source:HGNC Symbol;Acc:HGNC:2252]	50.69	13.02	1.9594	4.11e-06
DOK3	docking protein 3 [Source:HGNC Symbol;Acc:HGNC:24583]	46.77	10.6	2.1292	4.18e-06
PRR22	proline rich 22 [Source:HGNC Symbol;Acc:HGNC:28354]	50.28	12.51	1.9969	4.26e-06
SELENOP	selenoprotein P [Source:HGNC Symbol;Acc:HGNC:10751]	50.67	13.12	1.9532	4.33e-06
GSG1	germ cell associated 1 [Source:HGNC Symbol;Acc:HGNC:19716]	33.67	5.05	2.7481	4.42e-06
CD3D	CD3d molecule [Source:HGNC Symbol;Acc:HGNC:1673]	35.16	5.87	2.5993	4.49e-06
PCAT5	prostate cancer associated transcript 5 [Source:HGNC Symbol;Acc:HGNC:48665]	49.57	12.36	2.0083	4.76e-06
DENND2D	DENN domain containing 2D [Source:HGNC Symbol;Acc:HGNC:26192]	81.56	27.62	1.5535	4.78e-06
PFN4	profilin family member 4 [Source:HGNC Symbol;Acc:HGNC:31103]	63.47	20.39	1.6383	4.95e-06
LINC01135	long intergenic non-protein coding RNA 1135 [Source:HGNC Symbol;Acc:HGNC:49450]	42.48	9.26	2.2001	5.01e-06
CD53	CD53 molecule [Source:HGNC Symbol;Acc:HGNC:1686]	35.18	6.18	2.5138	5.01e-06
DMBT1	deleted in malignant brain tumors 1 [Source:HGNC Symbol;Acc:HGNC:2926]	62.21	18.81	1.7259	5.11e-06
COL8A1	collagen type VIII alpha 1 chain [Source:HGNC Symbol;Acc:HGNC:2215]	62.99	20.21	1.6349	5.33e-06
HMGCS2	3-hydroxy-3-methylglutaryl-CoA synthase 2 [Source:HGNC Symbol;Acc:HGNC:5008]	73.45	25.14	1.5522	5.5e-06
MPZ	myelin protein zero [Source:HGNC Symbol;Acc:HGNC:7225]	30.6	3.5	3.1377	5.93e-06
LAMB4	laminin subunit beta 4 [Source:HGNC Symbol;Acc:HGNC:6491]	30.09	3.15	3.2815	5.98e-06
LINC01963	long intergenic non-protein coding RNA 1963 [Source:HGNC Symbol;Acc:HGNC:25283]	67.78	22.59	1.5818	5.99e-06
TSPAN2	tetraspanin 2 [Source:HGNC Symbol;Acc:HGNC:20659]	25.74	1.16	4.4809	6.02e-06
DUSP19	dual specificity phosphatase 19 [Source:HGNC Symbol;Acc:HGNC:18894]	57.63	16.25	1.8324	6.37e-06
GRIN2A	glutamate ionotropic receptor NMDA type subunit 2A [Source:HGNC Symbol;Acc:HGNC:4585]	36.75	6.89	2.4135	6.63e-06
NQO1-DT	NQO1 divergent transcript [Source:HGNC Symbol;Acc:HGNC:55344]	68.26	23.71	1.523	6.76e-06
DRGX	dorsal root ganglia homeobox [Source:HGNC Symbol;Acc:HGNC:21536]	24.12	0.39	5.8654	7.04e-06
SLAMF7	SLAM family member 7 [Source:HGNC Symbol;Acc:HGNC:21394]	15.41	0	6.1794	7.44e-06
IL6	interleukin 6 [Source:HGNC Symbol;Acc:HGNC:6018]	28.94	3.59	3.0478	8.24e-06
LRRK2	leucine rich repeat kinase 2 [Source:HGNC Symbol;Acc:HGNC:18618]	39.73	8.39	2.2379	8.31e-06
FAAHP1	fatty acid amide hydrolase pseudogene 1 [Source:HGNC Symbol;Acc:HGNC:50679]	42.53	9.14	2.2129	8.45e-06
LPP-AS2	LPP antisense RNA 2 [Source:HGNC Symbol;Acc:HGNC:27952]	54.27	14.57	1.8966	9.31e-06
FTCDNL1	formiminotransferase cyclodeaminase N-terminal like [Source:HGNC Symbol;Acc:HGNC:48661]	53.26	15.43	1.7906	9.64e-06
ACTG1P25	actin gamma 1 pseudogene 25 [Source:HGNC Symbol;Acc:HGNC:54872]	66.5	23.47	1.503	9.79e-06
CYP39A1	cytochrome P450 family 39 subfamily A member 1 [Source:HGNC Symbol;Acc:HGNC:17449]	63.79	21.37	1.5733	1.02e-05
GNGT2	G protein subunit gamma transducin 2 [Source:HGNC Symbol;Acc:HGNC:4412]	14.71	0	6.1141	1.04e-05
LINC01484	long intergenic non-protein coding RNA 1484 [Source:HGNC Symbol;Acc:HGNC:51136]	27.14	3.13	3.1347	1.07e-05
P4HA3	prolyl 4-hydroxylase subunit alpha 3 [Source:HGNC Symbol;Acc:HGNC:30135]	54.66	16.15	1.7587	1.14e-05
PIH1D2	PIH1 domain containing 2 [Source:HGNC Symbol;Acc:HGNC:25210]	69.43	23.33	1.582	1.2e-05
TREM1	triggering receptor expressed on myeloid cells 1 [Source:HGNC Symbol;Acc:HGNC:17760]	58.77	18.15	1.6839	1.23e-05
LINC01842	long intergenic non-protein coding RNA 1842 [Source:HGNC Symbol;Acc:HGNC:52656]	30.91	4.35	2.8551	1.25e-05
PCDHA4	protocadherin alpha 4 [Source:HGNC Symbol;Acc:HGNC:8670]	71.95	25.1	1.5317	1.28e-05
LINC02873	long intergenic non-protein coding RNA 2873 [Source:HGNC Symbol;Acc:HGNC:26805]	62.67	20.54	1.6029	1.28e-05
GLIDR	glioblastoma down-regulated RNA [Source:HGNC Symbol;Acc:HGNC:48823]	85.99	30.14	1.5223	1.31e-05
PLD4	phospholipase D family member 4 [Source:HGNC Symbol;Acc:HGNC:23792]	24.97	2.37	3.426	1.31e-05
ATAD3C	ATPase family AAA domain containing 3C [Source:HGNC Symbol;Acc:HGNC:32151]	58.99	18.05	1.7229	1.32e-05
GBX1	gastrulation brain homeobox 1 [Source:HGNC Symbol;Acc:HGNC:4185]	37.94	8.06	2.2349	1.35e-05
NRCAM	neuronal cell adhesion molecule [Source:HGNC Symbol;Acc:HGNC:7994]	23.97	1.45	3.9794	1.43e-05
CLCA4-AS1	CLCA4 antisense RNA 1 [Source:NCBI gene (formerly Entrezgene);Acc:105378828]	39.15	8.87	2.1448	1.57e-05
BLK	BLK proto-oncogene, Src family tyrosine kinase [Source:HGNC Symbol;Acc:HGNC:1057]	29.59	4.29	2.8013	1.57e-05
CMPK2	cytidine/uridine monophosphate kinase 2 [Source:HGNC Symbol;Acc:HGNC:27015]	63.25	21.85	1.5441	1.67e-05
LINC02029	long intergenic non-protein coding RNA 2029 [Source:HGNC Symbol;Acc:HGNC:52863]	39.39	8.68	2.1682	1.7e-05
NRG4	neuregulin 4 [Source:HGNC Symbol;Acc:HGNC:29862]	55.98	17.02	1.7078	1.71e-05
TBC1D8-AS1	TBC1D8 antisense RNA 1 [Source:HGNC Symbol;Acc:HGNC:52782]	64.63	22.47	1.5187	1.95e-05
DUSP13	dual specificity phosphatase 13 [Source:HGNC Symbol;Acc:HGNC:19681]	58.88	19.84	1.5651	2.04e-05
PLA2G4C	phospholipase A2 group IVC [Source:HGNC Symbol;Acc:HGNC:9037]	51.76	14.84	1.8142	2.1e-05
LINC01275	long intergenic non-protein coding RNA 1275 [Source:HGNC Symbol;Acc:HGNC:50331]	63	21.16	1.5868	2.12e-05
ZNF695	zinc finger protein 695 [Source:HGNC Symbol;Acc:HGNC:30954]	40.64	10.12	2.0156	2.14e-05
TEX36	testis expressed 36 [Source:HGNC Symbol;Acc:HGNC:31653]	32.17	4.25	2.9234	2.21e-05
CYP4F11	cytochrome P450 family 4 subfamily F member 11 [Source:HGNC Symbol;Acc:HGNC:13265]	20.59	0.35	5.6382	2.22e-05
FOXN3-AS1	FOXN3 antisense RNA 1 [Source:HGNC Symbol;Acc:HGNC:44290]	42.68	9.92	2.1292	2.34e-05
DKK3	dickkopf WNT signaling pathway inhibitor 3 [Source:HGNC Symbol;Acc:HGNC:2893]	23.95	1.45	3.9827	2.36e-05
CLCA3P	chloride channel accessory 3, pseudogene [Source:HGNC Symbol;Acc:HGNC:2017]	25.27	3.12	3.0327	2.37e-05
WASIR2	WASH and IL9R antisense RNA 2 [Source:HGNC Symbol;Acc:HGNC:38609]	62.71	20.43	1.6331	2.56e-05
RENBP	renin binding protein [Source:HGNC Symbol;Acc:HGNC:9959]	66.55	23.42	1.5054	2.62e-05
CYP4F3	cytochrome P450 family 4 subfamily F member 3 [Source:HGNC Symbol;Acc:HGNC:2646]	19.84	0.35	5.5835	2.68e-05
LINC02709	long intergenic non-protein coding RNA 2709 [Source:HGNC Symbol;Acc:HGNC:54226]	41.36	9.27	2.1318	2.93e-05
PADI2	peptidyl arginine deiminase 2 [Source:HGNC Symbol;Acc:HGNC:18341]	41.85	10.62	1.9694	3.11e-05
TRAV18	T cell receptor alpha variable 18 [Source:HGNC Symbol;Acc:HGNC:12114]	45.01	12.65	1.8288	3.21e-05
LINC02476	long intergenic non-protein coding RNA 2476 [Source:HGNC Symbol;Acc:HGNC:53419]	23.64	2.27	3.3636	3.28e-05
STXBP6	syntaxin binding protein 6 [Source:HGNC Symbol;Acc:HGNC:19666]	66.63	22.98	1.5344	3.59e-05
CFAP61	cilia and flagella associated protein 61 [Source:HGNC Symbol;Acc:HGNC:15872]	37.74	7.92	2.2751	3.72e-05
TTC3P1	tetratricopeptide repeat domain 3 pseudogene 1 [Source:HGNC Symbol;Acc:HGNC:23318]	59.93	18.54	1.6823	3.83e-05
GIMAP6	GTPase, IMAP family member 6 [Source:HGNC Symbol;Acc:HGNC:21918]	22.92	2.28	3.3183	4.62e-05
TPI1P2	triosephosphate isomerase 1 pseudogene 2 [Source:HGNC Symbol;Acc:HGNC:38069]	53	16.83	1.6676	4.66e-05
LRRC37A11P	leucine rich repeat containing 37 member A11, pseudogene [Source:HGNC Symbol;Acc:HGNC:43815]	11.89	0	5.8075	4.78e-05
RIBC2	RIB43A domain with coiled-coils 2 [Source:HGNC Symbol;Acc:HGNC:13241]	36.84	9	2.0475	4.97e-05
SIRLNT	SIRT1 regulating lncRNA tumor promoter [Source:HGNC Symbol;Acc:HGNC:53902]	20.59	1.17	4.1557	5.08e-05
LINC02313	long intergenic non-protein coding RNA 2313 [Source:HGNC Symbol;Acc:HGNC:53232]	22.18	2.37	3.254	5.09e-05
DHFRP1	dihydrofolate reductase pseudogene 1 [Source:HGNC Symbol;Acc:HGNC:2862]	60.5	19.97	1.6113	5.19e-05
ROPN1L	rhophilin associated tail protein 1 like [Source:HGNC Symbol;Acc:HGNC:24060]	53.92	18.88	1.5159	5.73e-05
TMEM167B-DT	TMEM167B divergent transcript [Source:HGNC Symbol;Acc:HGNC:55076]	54.38	18.49	1.5584	5.75e-05
PRSS36	serine protease 36 [Source:HGNC Symbol;Acc:HGNC:26906]	34.87	8.51	2.0403	5.97e-05
FAM86B1	family with sequence similarity 86 member B1 [Source:HGNC Symbol;Acc:HGNC:28268]	48.83	14.82	1.7142	6.53e-05
GADD45G	growth arrest and DNA damage inducible gamma [Source:HGNC Symbol;Acc:HGNC:4097]	45.68	13.68	1.7315	7.09e-05
HVCN1	hydrogen voltage gated channel 1 [Source:HGNC Symbol;Acc:HGNC:28240]	28.32	5.14	2.487	7.43e-05
FAM124A	family with sequence similarity 124 member A [Source:HGNC Symbol;Acc:HGNC:26413]	48.45	15.53	1.6471	7.76e-05
LINC01479	long intergenic non-protein coding RNA 1479 [Source:HGNC Symbol;Acc:HGNC:51123]	24.24	2.92	3.007	7.96e-05
LINC02870	long intergenic non-protein coding RNA 2870 [Source:HGNC Symbol;Acc:HGNC:27275]	29.38	5.84	2.3426	8e-05
VPS33B-DT	VPS33B divergent transcript [Source:HGNC Symbol;Acc:HGNC:51413]	31.1	6.02	2.3517	8.43e-05
LINC02608	long intergenic non-protein coding RNA 2608 [Source:HGNC Symbol;Acc:HGNC:54052]	30.4	6.45	2.2259	8.58e-05
LRRIQ3	leucine rich repeats and IQ motif containing 3 [Source:HGNC Symbol;Acc:HGNC:28318]	46.46	14.95	1.6344	8.61e-05
TCHH	trichohyalin [Source:HGNC Symbol;Acc:HGNC:11791]	35.52	8.5	2.0672	8.94e-05
LINC01968	long intergenic non-protein coding RNA 1968 [Source:HGNC Symbol;Acc:HGNC:52794]	38.63	9.21	2.0693	9.19e-05
ASB2	ankyrin repeat and SOCS box containing 2 [Source:HGNC Symbol;Acc:HGNC:16012]	10.8	0	5.6676	9.39e-05
CNTN5	contactin 5 [Source:HGNC Symbol;Acc:HGNC:2175]	21.6	2.71	3.0018	9.61e-05
GIP	gastric inhibitory polypeptide [Source:HGNC Symbol;Acc:HGNC:4270]	39.14	10.51	1.8799	9.75e-05
ANGPT1	angiopoietin 1 [Source:HGNC Symbol;Acc:HGNC:484]	20.43	1.94	3.4076	0.00010036
LINC02454	long intergenic non-protein coding RNA 2454 [Source:HGNC Symbol;Acc:HGNC:53387]	48.56	14.72	1.7115	0.00010216
GTSE1-DT	GTSE1 divergent transcript [Source:HGNC Symbol;Acc:HGNC:27163]	38.25	10.51	1.8736	0.00010294
GRID1	glutamate ionotropic receptor delta type subunit 1 [Source:HGNC Symbol;Acc:HGNC:4575]	18.5	1.16	4.0025	0.00010344
FLJ30679	uncharacterized protein FLJ30679 [Source:NCBI gene (formerly Entrezgene);Acc:146512]	30.88	6.68	2.2272	0.00011041
NARF-AS2	NARF antisense RNA 2 [Source:HGNC Symbol;Acc:HGNC:55327]	52.5	17.9	1.562	0.00011088
ITGAD	integrin subunit alpha D [Source:HGNC Symbol;Acc:HGNC:6146]	18.92	0.8	4.6128	0.00011344
TMEM217	transmembrane protein 217 [Source:HGNC Symbol;Acc:HGNC:21238]	26.97	5.07	2.4241	0.00012485
CES1P1	carboxylesterase 1 pseudogene 1 [Source:HGNC Symbol;Acc:HGNC:18546]	19.53	1.86	3.3586	0.00012559
GUCY1A2	guanylate cyclase 1 soluble subunit alpha 2 [Source:HGNC Symbol;Acc:HGNC:4684]	29.92	5.97	2.3012	0.00012784
ZBED3-AS1	ZBED3 antisense RNA 1 [Source:HGNC Symbol;Acc:HGNC:44188]	40.45	12.22	1.7233	0.00013484
ADGRD1	adhesion G protein-coupled receptor D1 [Source:HGNC Symbol;Acc:HGNC:19893]	33.95	8.3	2.0195	0.00014179
CDRT1	CMT1A duplicated region transcript 1 [Source:HGNC Symbol;Acc:HGNC:14379]	47.16	15.5	1.6122	0.0001519
U2AF1	U2 small nuclear RNA auxiliary factor 1 [Source:HGNC Symbol;Acc:HGNC:12453]	411.79	90.01	2.1928	0.00015413
BLNK	B cell linker [Source:HGNC Symbol;Acc:HGNC:14211]	20.31	2.36	3.1306	0.00015472
IL1RL1	interleukin 1 receptor like 1 [Source:HGNC Symbol;Acc:HGNC:5998]	28.32	5.48	2.3845	0.00015771
LINC02280	long intergenic non-protein coding RNA 2280 [Source:HGNC Symbol;Acc:HGNC:53196]	21.48	2.4	3.1982	0.00016489
LINC01235	long intergenic non-protein coding RNA 1235 [Source:HGNC Symbol;Acc:HGNC:49769]	28.08	4.92	2.5009	0.00016913
GHET1	gastric carcinoma proliferation enhancing transcript 1 [Source:HGNC Symbol;Acc:HGNC:49425]	24.69	3.7	2.7061	0.00016917
ZNF300	zinc finger protein 300 [Source:HGNC Symbol;Acc:HGNC:13091]	41.81	10.92	1.9227	0.00018161
LHX2	LIM homeobox 2 [Source:HGNC Symbol;Acc:HGNC:6594]	22.95	3.38	2.7428	0.00019604
MUCL1	mucin like 1 [Source:HGNC Symbol;Acc:HGNC:30588]	33.62	7.9	2.0756	0.00019794
CYCSP6	CYCS pseudogene 6 [Source:HGNC Symbol;Acc:HGNC:24421]	44.65	14.68	1.6079	0.00020084
LAYN	layilin [Source:HGNC Symbol;Acc:HGNC:29471]	17	1.1	3.8976	0.00021801
LINC01564	long intergenic non-protein coding RNA 1564 [Source:HGNC Symbol;Acc:HGNC:51361]	41.73	13.6	1.6254	0.00023809
LINC02577	long intergenic non-protein coding RNA 2577 [Source:HGNC Symbol;Acc:HGNC:53749]	31.36	6.72	2.2023	0.00024205
LINC01778	long intergenic non-protein coding RNA 1778 [Source:HGNC Symbol;Acc:HGNC:52568]	17.72	0.79	4.5216	0.00025673
BEND3P1	BEN domain containing 3 pseudogene 1 [Source:HGNC Symbol;Acc:HGNC:45014]	28.54	6.57	2.1219	0.00026347
HPD	4-hydroxyphenylpyruvate dioxygenase [Source:HGNC Symbol;Acc:HGNC:5147]	45.33	15.54	1.5356	0.00026486
APOBR	apolipoprotein B receptor [Source:HGNC Symbol;Acc:HGNC:24087]	26.49	4.62	2.5219	0.00026594
SNORA12	small nucleolar RNA, H/ACA box 12 [Source:HGNC Symbol;Acc:HGNC:32600]	16.87	0.76	4.4601	0.00026633
A2MP1	alpha-2-macroglobulin pseudogene 1 [Source:HGNC Symbol;Acc:HGNC:8]	16.52	0.8	4.4142	0.00028181
CYLD-AS1	CYLD antisense RNA 1 [Source:HGNC Symbol;Acc:HGNC:55352]	18.69	2.3	3.0212	0.00028404
ARHGAP44	Rho GTPase activating protein 44 [Source:HGNC Symbol;Acc:HGNC:29096]	27.97	6.53	2.0994	0.00029308
ITGAM	integrin subunit alpha M [Source:HGNC Symbol;Acc:HGNC:6149]	19.71	1.76	3.3984	0.00029894
MEIOSIN	meiosis initiator [Source:HGNC Symbol;Acc:HGNC:44318]	9.07	0	5.416	0.00029997
ZNF528	zinc finger protein 528 [Source:HGNC Symbol;Acc:HGNC:29384]	37.95	11.96	1.6696	0.00030028
TXK	TXK tyrosine kinase [Source:HGNC Symbol;Acc:HGNC:12434]	17.1	1.51	3.4817	0.00030199
NRXN2	neurexin 2 [Source:HGNC Symbol;Acc:HGNC:8009]	27	5.56	2.3056	0.00031169
ZRANB2-AS2	ZRANB2 antisense RNA 2 (head to head) [Source:HGNC Symbol;Acc:HGNC:43595]	30.06	6.97	2.1138	0.00032339
SAMD15	sterile alpha motif domain containing 15 [Source:HGNC Symbol;Acc:HGNC:18631]	40.28	13.55	1.5775	0.00032562
FOXD4	forkhead box D4 [Source:HGNC Symbol;Acc:HGNC:3805]	34.39	10.03	1.7802	0.0003342
MOXD1	monooxygenase DBH like 1 [Source:HGNC Symbol;Acc:HGNC:21063]	34.23	9.94	1.7816	0.00033815
LINC02889	long intergenic non-protein coding RNA 2889 [Source:HGNC Symbol;Acc:HGNC:55071]	26.35	4.52	2.5263	0.00033869
RASIP1	Ras interacting protein 1 [Source:HGNC Symbol;Acc:HGNC:24716]	40.2	12.02	1.7477	0.00035497
PPP2CA-DT	PPP2CA divergent transcript [Source:HGNC Symbol;Acc:HGNC:55266]	29.45	7.45	1.999	0.000357
WWTR1-AS1	WWTR1 antisense RNA 1 [Source:HGNC Symbol;Acc:HGNC:41035]	39.69	12.97	1.6086	0.00036057
LMNTD1	lamin tail domain containing 1 [Source:HGNC Symbol;Acc:HGNC:26683]	8.79	0	5.3703	0.00037
MESP2	mesoderm posterior bHLH transcription factor 2 [Source:HGNC Symbol;Acc:HGNC:29659]	27.28	6.19	2.1457	0.00038292
SCUBE1	signal peptide, CUB domain and EGF like domain containing 1 [Source:HGNC Symbol;Acc:HGNC:13441]	26.47	6.12	2.1082	0.00039097
METTL7A	methyltransferase like 7A [Source:HGNC Symbol;Acc:HGNC:24550]	43.18	14.58	1.5656	0.00039658
SLC2A9	solute carrier family 2 member 9 [Source:HGNC Symbol;Acc:HGNC:13446]	19.77	2.78	2.8612	0.00040232
ROR2	receptor tyrosine kinase like orphan receptor 2 [Source:HGNC Symbol;Acc:HGNC:10257]	9.06	0	5.4149	0.0004191
FMR1NB	FMR1 neighbor [Source:HGNC Symbol;Acc:HGNC:26372]	17.91	1.99	3.2041	0.00042132
TULP2	TUB like protein 2 [Source:HGNC Symbol;Acc:HGNC:12424]	13.55	0.41	5.0344	0.00042623
MNS1	meiosis specific nuclear structural 1 [Source:HGNC Symbol;Acc:HGNC:29636]	32.5	8.09	2.0072	0.00042908
LINC01029	long intergenic non-protein coding RNA 1029 [Source:HGNC Symbol;Acc:HGNC:49015]	17.89	2.36	2.9453	0.00046146
TARID	TCF21 antisense RNA inducing promoter demethylation [Source:HGNC Symbol;Acc:HGNC:50506]	12.92	0.35	4.9621	0.00046233
SNORA33	small nucleolar RNA, H/ACA box 33 [Source:HGNC Symbol;Acc:HGNC:32623]	33.32	8.72	1.9255	0.00046243
EFHB	EF-hand domain family member B [Source:HGNC Symbol;Acc:HGNC:26330]	22.07	4.26	2.3808	0.00047684
ANKRD31	ankyrin repeat domain 31 [Source:HGNC Symbol;Acc:HGNC:26853]	23.43	3.64	2.6409	0.00047798
DGKB	diacylglycerol kinase beta [Source:HGNC Symbol;Acc:HGNC:2850]	22.42	4.15	2.4182	0.00047906
CCL28	C-C motif chemokine ligand 28 [Source:HGNC Symbol;Acc:HGNC:17700]	46.09	15.95	1.523	0.000483
RNU6-415P	RNA, U6 small nuclear 415, pseudogene [Source:HGNC Symbol;Acc:HGNC:47378]	12.47	0.35	4.9143	0.00048609
LINC02026	long intergenic non-protein coding RNA 2026 [Source:HGNC Symbol;Acc:HGNC:52861]	23.19	4.05	2.4839	0.00050042
SPN	sialophorin [Source:HGNC Symbol;Acc:HGNC:11249]	41.21	13.44	1.6174	0.00051025
RNASEH2A	ribonuclease H2 subunit A [Source:HGNC Symbol;Acc:HGNC:18518]	36.91	12.28	1.5869	0.00052069
GKN2	gastrokine 2 [Source:HGNC Symbol;Acc:HGNC:24588]	23.96	4.58	2.3831	0.00052475
MAGI1-IT1	MAGI1 intronic transcript 1 [Source:HGNC Symbol;Acc:HGNC:42436]	12.22	0.35	4.8837	0.00054189
FAM151B	family with sequence similarity 151 member B [Source:HGNC Symbol;Acc:HGNC:33716]	26.49	6.11	2.1105	0.00055457
SCN4B	sodium voltage-gated channel beta subunit 4 [Source:HGNC Symbol;Acc:HGNC:10592]	28.27	6.34	2.1782	0.00055694
MDH1B	malate dehydrogenase 1B [Source:HGNC Symbol;Acc:HGNC:17836]	39.45	13.12	1.5928	0.00055837
LINC00665	long intergenic non-protein coding RNA 665 [Source:HGNC Symbol;Acc:HGNC:44323]	30.61	8.33	1.8672	0.00055989
PSCA	prostate stem cell antigen [Source:HGNC Symbol;Acc:HGNC:9500]	42.17	14.07	1.5938	0.00056173
MIR9-1HG	MIR9-1 host gene [Source:HGNC Symbol;Acc:HGNC:30780]	29.63	7.06	2.0468	0.00057818
LINC01094	long intergenic non-protein coding RNA 1094 [Source:HGNC Symbol;Acc:HGNC:49219]	20.51	3.55	2.5531	0.0005839
CLDN6	claudin 6 [Source:HGNC Symbol;Acc:HGNC:2048]	20.01	3.09	2.6986	0.00059674
OR8G5	olfactory receptor family 8 subfamily G member 5 [Source:HGNC Symbol;Acc:HGNC:19622]	36.22	10.95	1.7366	0.00061106
SPINK6	serine peptidase inhibitor Kazal type 6 [Source:HGNC Symbol;Acc:HGNC:29486]	37	11.23	1.7022	0.00063181
LINC01134	long intergenic non-protein coding RNA 1134 [Source:HGNC Symbol;Acc:HGNC:49449]	20.09	3.5	2.5325	0.00063793
KIF5A	kinesin family member 5A [Source:HGNC Symbol;Acc:HGNC:6323]	34.79	10.82	1.6902	0.00066781
HDAC2-AS2	HDAC2 and HS3ST5 antisense RNA 2 [Source:HGNC Symbol;Acc:HGNC:43590]	35.31	11.46	1.6187	0.00066935
SIGLEC7	sialic acid binding Ig like lectin 7 [Source:HGNC Symbol;Acc:HGNC:10876]	7.95	0	5.2257	0.0006794
PRKG2-AS1	PRKG2 antisense RNA 1 [Source:HGNC Symbol;Acc:HGNC:40478]	15.45	1.21	3.7264	0.00068931
LINC01905	long intergenic non-protein coding RNA 1905 [Source:HGNC Symbol;Acc:HGNC:52724]	11.9	0.35	4.8462	0.00069074
PRDM9	PR/SET domain 9 [Source:HGNC Symbol;Acc:HGNC:13994]	14.8	1.1	3.6981	0.00069254
SPANXA2-OT1	SPANXA2 overlapping transcript 1 [Source:HGNC Symbol;Acc:HGNC:31683]	20.06	2.95	2.7314	0.00069805
LURAP1L-AS1	LURAP1L antisense RNA 1 [Source:HGNC Symbol;Acc:HGNC:49761]	23.61	5.43	2.127	0.00070431
CALCB	calcitonin related polypeptide beta [Source:HGNC Symbol;Acc:HGNC:1438]	27.3	5.39	2.3408	0.00070958
LINC02773	long intergenic non-protein coding RNA 2773 [Source:HGNC Symbol;Acc:HGNC:54293]	11.71	0.41	4.8213	0.00072052
LINC02073	long intergenic non-protein coding RNA 2073 [Source:HGNC Symbol;Acc:HGNC:52919]	8.65	0	5.3499	0.00072166
SPAG16-DT	SPAG16 divergent transcript [Source:HGNC Symbol;Acc:HGNC:52674]	8.29	0	5.285	0.00078753
EMBP1	embigin pseudogene 1 [Source:HGNC Symbol;Acc:HGNC:38661]	29.25	8.34	1.8004	0.0007898
SLC7A14-AS1	SLC7A14 antisense RNA 1 [Source:HGNC Symbol;Acc:HGNC:54092]	14.63	1.1	3.6842	0.00079206
CSMD3	CUB and Sushi multiple domains 3 [Source:HGNC Symbol;Acc:HGNC:19291]	14.82	1.12	3.6959	0.00079776
CETN4P	centrin 4, pseudogene [Source:HGNC Symbol;Acc:HGNC:35450]	25.4	5.6	2.1611	0.0008025
RFPL4B	ret finger protein like 4B [Source:HGNC Symbol;Acc:HGNC:33264]	7.88	0	5.2154	0.00080326
TECTB	tectorin beta [Source:HGNC Symbol;Acc:HGNC:11721]	11.62	0.41	4.8115	0.00081382
GPD1	glycerol-3-phosphate dehydrogenase 1 [Source:HGNC Symbol;Acc:HGNC:4455]	39.79	13.03	1.6093	0.00081765
IRF6	interferon regulatory factor 6 [Source:HGNC Symbol;Acc:HGNC:6121]	31.63	9.02	1.8256	0.00083449
SHC3	SHC adaptor protein 3 [Source:HGNC Symbol;Acc:HGNC:18181]	38.4	11.87	1.7116	0.00085589
CTSLP6	cathepsin L pseudogene 6 [Source:HGNC Symbol;Acc:HGNC:23611]	7.65	0	5.1702	0.00085631
RAG1	recombination activating 1 [Source:HGNC Symbol;Acc:HGNC:9831]	35.72	11.09	1.685	0.00087093
H3C1	H3 clustered histone 1 [Source:HGNC Symbol;Acc:HGNC:4766]	35.68	12.22	1.5422	0.00088082
MYL2	myosin light chain 2 [Source:HGNC Symbol;Acc:HGNC:7583]	16.64	2.26	2.8636	0.00088431
DPPA2	developmental pluripotency associated 2 [Source:HGNC Symbol;Acc:HGNC:19197]	18.27	2.71	2.7624	0.00090781
RPL37A-DT	RPL37A divergent transcript [Source:HGNC Symbol;Acc:HGNC:40510]	13.58	0.75	4.1518	0.00091141
LINC02595	long intergenic non-protein coding RNA 2595 [Source:HGNC Symbol;Acc:HGNC:53946]	14.17	1.17	3.6137	0.00094271
CCDC184	coiled-coil domain containing 184 [Source:HGNC Symbol;Acc:HGNC:33749]	7.72	0	5.1815	0.00095047
PLPPR4	phospholipid phosphatase related 4 [Source:HGNC Symbol;Acc:HGNC:23496]	33.26	9.68	1.7591	0.00096056
SHH	sonic hedgehog signaling molecule [Source:HGNC Symbol;Acc:HGNC:10848]	17.51	2.68	2.7056	0.00096923
C1RL	complement C1r subcomponent like [Source:HGNC Symbol;Acc:HGNC:21265]	32.71	10.23	1.6666	0.00099342
SUN3	Sad1 and UNC84 domain containing 3 [Source:HGNC Symbol;Acc:HGNC:22429]	29.26	8.85	1.7262	0.0010005
ATOH7	atonal bHLH transcription factor 7 [Source:HGNC Symbol;Acc:HGNC:13907]	23.35	5.11	2.2116	0.0010038
WAKMAR2	wound and keratinocyte migration associated lncRNA 2 [Source:HGNC Symbol;Acc:HGNC:53754]	16.37	2.27	2.8363	0.0010142
LINC02321	long intergenic non-protein coding RNA 2321 [Source:HGNC Symbol;Acc:HGNC:53240]	19.2	2.91	2.677	0.0010175
PIK3CG	phosphatidylinositol-4,5-bisphosphate 3-kinase catalytic subunit gamma [Source:HGNC Symbol;Acc:HGNC:8978]	25.04	6.48	1.9437	0.0010329
LINC02532	long intergenic non-protein coding RNA 2532 [Source:HGNC Symbol;Acc:HGNC:53549]	14.44	1.57	3.2242	0.0010474
CPA5	carboxypeptidase A5 [Source:HGNC Symbol;Acc:HGNC:15722]	11.46	0.39	4.7946	0.0010503
EXOC3L4	exocyst complex component 3 like 4 [Source:HGNC Symbol;Acc:HGNC:20120]	32.41	10.51	1.6333	0.0010926
SLC27A2	solute carrier family 27 member 2 [Source:HGNC Symbol;Acc:HGNC:10996]	34.36	11.48	1.5785	0.0011224
TBATA	thymus, brain and testes associated [Source:HGNC Symbol;Acc:HGNC:23511]	25.86	6.49	1.9921	0.0011273
NFIA-AS2	NFIA antisense RNA 2 [Source:HGNC Symbol;Acc:HGNC:40401]	13.32	0.79	4.1079	0.0011304
SIGLEC12	sialic acid binding Ig like lectin 12 [Source:HGNC Symbol;Acc:HGNC:15482]	7.85	0	5.2101	0.0011363
ASIC2	acid sensing ion channel subunit 2 [Source:HGNC Symbol;Acc:HGNC:99]	37.13	13.16	1.5014	0.0011394
MNX1	motor neuron and pancreas homeobox 1 [Source:HGNC Symbol;Acc:HGNC:4979]	35.58	12.4	1.5257	0.0011723
DDO	D-aspartate oxidase [Source:HGNC Symbol;Acc:HGNC:2727]	36.8	12.87	1.5263	0.0011745
LINC00525	long intergenic non-protein coding RNA 525 [Source:HGNC Symbol;Acc:HGNC:40290]	14.7	1.47	3.2788	0.0011809
MARCHF4	membrane associated ring-CH-type finger 4 [Source:HGNC Symbol;Acc:HGNC:29269]	14.8	1.53	3.2706	0.0011932
RAB7B	RAB7B, member RAS oncogene family [Source:HGNC Symbol;Acc:HGNC:30513]	7.33	0	5.1109	0.001207
ZNF563	zinc finger protein 563 [Source:HGNC Symbol;Acc:HGNC:30498]	19.45	3.55	2.478	0.0012142
LINC00942	long intergenic non-protein coding RNA 942 [Source:HGNC Symbol;Acc:HGNC:48636]	15.2	1.92	2.9867	0.0012308
LINC01111	long intergenic non-protein coding RNA 1111 [Source:HGNC Symbol;Acc:HGNC:49237]	19.56	3.71	2.3692	0.0012483
H2AC21	H2A clustered histone 21 [Source:HGNC Symbol;Acc:HGNC:20508]	12.75	0.8	4.0399	0.0012803
MEIS3P1	Meis homeobox 3 pseudogene 1 [Source:HGNC Symbol;Acc:HGNC:7002]	31.56	10.33	1.6078	0.0012872
SULT1A1	sulfotransferase family 1A member 1 [Source:HGNC Symbol;Acc:HGNC:11453]	31.01	9.45	1.7045	0.0013156
C3AR1	complement C3a receptor 1 [Source:HGNC Symbol;Acc:HGNC:1319]	16.44	2.41	2.8096	0.0013167
SLC30A6-DT	SLC30A6 divergent transcript [Source:HGNC Symbol;Acc:HGNC:55203]	29.11	8.61	1.7693	0.0013207
ZNF260	zinc finger protein 260 [Source:HGNC Symbol;Acc:HGNC:13499]	13.31	1.17	3.5234	0.0013431
STOX1	storkhead box 1 [Source:HGNC Symbol;Acc:HGNC:23508]	34.09	11.06	1.6194	0.0013539
MORN5	MORN repeat containing 5 [Source:HGNC Symbol;Acc:HGNC:17841]	20.54	4.19	2.2881	0.0013783
MX2	MX dynamin like GTPase 2 [Source:HGNC Symbol;Acc:HGNC:7533]	14.75	1.9	2.9448	0.0013854
AKR1C7P	aldo-keto reductase family 1 member C7, pseudogene [Source:HGNC Symbol;Acc:HGNC:44681]	21.6	4.87	2.129	0.0013963
LINC02331	long intergenic non-protein coding RNA 2331 [Source:HGNC Symbol;Acc:HGNC:53251]	10.26	0.35	4.6311	0.0014132
KLHDC7A	kelch domain containing 7A [Source:HGNC Symbol;Acc:HGNC:26791]	7.15	0	5.0708	0.001438
GAS2	growth arrest specific 2 [Source:HGNC Symbol;Acc:HGNC:4167]	7.08	0	5.0593	0.001444
DPEP1	dipeptidase 1 [Source:HGNC Symbol;Acc:HGNC:3002]	7.12	0	5.0664	0.0014555
OR14K1	olfactory receptor family 14 subfamily K member 1 [Source:HGNC Symbol;Acc:HGNC:15025]	22.19	4.73	2.2521	0.0014792
RPL29P7	ribosomal protein L29 pseudogene 7 [Source:HGNC Symbol;Acc:HGNC:36859]	7.04	0	5.0514	0.0014881
TMEFF2	transmembrane protein with EGF like and two follistatin like domains 2 [Source:HGNC Symbol;Acc:HGNC:11867]	28.91	8.85	1.7085	0.0014933
KLF17	Kruppel like factor 17 [Source:HGNC Symbol;Acc:HGNC:18830]	13.92	1.47	3.1993	0.0015727
TTC23L-AS1	TTC23L antisense RNA 1 [Source:HGNC Symbol;Acc:HGNC:55215]	28.79	8.81	1.7079	0.0015737
PNLDC1	PARN like, ribonuclease domain containing 1 [Source:HGNC Symbol;Acc:HGNC:21185]	10.15	0.35	4.6179	0.001582
TSPOAP1-AS1	TSPOAP1, SUPT4H1 and RNF43 antisense RNA 1 [Source:HGNC Symbol;Acc:HGNC:44148]	13.47	1.21	3.5273	0.0016201
TRGV7	T cell receptor gamma variable 7 (pseudogene) [Source:HGNC Symbol;Acc:HGNC:12293]	6.84	0	5.0072	0.0016517
TAX1BP3	Tax1 binding protein 3 [Source:HGNC Symbol;Acc:HGNC:30684]	36.77	12.29	1.5622	0.0016519
MATK	megakaryocyte-associated tyrosine kinase [Source:HGNC Symbol;Acc:HGNC:6906]	6.81	0	5.0021	0.0016752
ADCYAP1R1	ADCYAP receptor type I [Source:HGNC Symbol;Acc:HGNC:242]	33.11	10.28	1.7061	0.0017128
SMPD3	sphingomyelin phosphodiesterase 3 [Source:HGNC Symbol;Acc:HGNC:14240]	30.95	10.24	1.5863	0.0017243
OLFML3	olfactomedin like 3 [Source:HGNC Symbol;Acc:HGNC:24956]	20.27	4.32	2.2467	0.0017347
ANKRD22	ankyrin repeat domain 22 [Source:HGNC Symbol;Acc:HGNC:28321]	15.65	2.31	2.7602	0.0017479
TRAC	T cell receptor alpha constant [Source:HGNC Symbol;Acc:HGNC:12029]	12.19	0.76	3.9901	0.0017681
ANKRD45	ankyrin repeat domain 45 [Source:HGNC Symbol;Acc:HGNC:24786]	21.03	5.01	2.072	0.0017921
FRG2B	FSHD region gene 2 family member B [Source:HGNC Symbol;Acc:HGNC:33518]	15.06	2.04	2.9408	0.0018279
VIP	vasoactive intestinal peptide [Source:HGNC Symbol;Acc:HGNC:12693]	22.9	5.61	2.0092	0.0018354
ZNF350-AS1	ZNF350 antisense RNA 1 [Source:HGNC Symbol;Acc:HGNC:48598]	6.86	0	5.0117	0.0018649
ASTN1	astrotactin 1 [Source:HGNC Symbol;Acc:HGNC:773]	11.94	0.8	3.9437	0.0018791
PDE11A	phosphodiesterase 11A [Source:HGNC Symbol;Acc:HGNC:8773]	27.12	7.99	1.755	0.0018808
PLPPR3	phospholipid phosphatase related 3 [Source:HGNC Symbol;Acc:HGNC:23497]	10.41	0.39	4.6502	0.0018855
LYPD6	LY6/PLAUR domain containing 6 [Source:HGNC Symbol;Acc:HGNC:28751]	9.87	0.35	4.577	0.0019037
GPM6A	glycoprotein M6A [Source:HGNC Symbol;Acc:HGNC:4460]	13.56	1.45	3.1671	0.0019574
ZKSCAN7	zinc finger with KRAB and SCAN domains 7 [Source:HGNC Symbol;Acc:HGNC:12955]	15.73	2.2	2.7939	0.0019575
MAP7D3	MAP7 domain containing 3 [Source:HGNC Symbol;Acc:HGNC:25742]	9.82	0.39	4.5714	0.0020057
TOB2P1	transducer of ERBB2, 2 pseudogene 1 [Source:HGNC Symbol;Acc:HGNC:13986]	19.86	4.59	2.1099	0.0020324
NEUROG2	neurogenin 2 [Source:HGNC Symbol;Acc:HGNC:13805]	15.28	2.26	2.7409	0.0020969
JPH2	junctophilin 2 [Source:HGNC Symbol;Acc:HGNC:14202]	20.24	4.47	2.1526	0.0021359
SPAAR	small regulatory polypeptide of amino acid response [Source:HGNC Symbol;Acc:HGNC:27244]	20.09	4.66	2.1175	0.0021818
CALR4P	calreticulin 4, pseudogene [Source:HGNC Symbol;Acc:HGNC:35456]	24.44	6.82	1.8308	0.0021841
SCN2A	sodium voltage-gated channel alpha subunit 2 [Source:HGNC Symbol;Acc:HGNC:10588]	26.08	7.46	1.8215	0.0022063
NOTCH4	notch receptor 4 [Source:HGNC Symbol;Acc:HGNC:7884]	27.05	7.85	1.7651	0.0022205
KRT18P59	keratin 18 pseudogene 59 [Source:HGNC Symbol;Acc:HGNC:48886]	20.88	4.88	2.0802	0.0022227
ZNF420	zinc finger protein 420 [Source:HGNC Symbol;Acc:HGNC:20649]	17.36	3.49	2.322	0.0022311
CDH26	cadherin 26 [Source:HGNC Symbol;Acc:HGNC:15902]	16.26	2.64	2.6052	0.0022519
C3orf14	chromosome 3 open reading frame 14 [Source:HGNC Symbol;Acc:HGNC:25024]	6.71	0	4.9846	0.0022609
LINC00536	long intergenic non-protein coding RNA 536 [Source:HGNC Symbol;Acc:HGNC:43645]	6.49	0	4.9338	0.0022634
RTN1	reticulon 1 [Source:HGNC Symbol;Acc:HGNC:10467]	30.71	9.98	1.6202	0.0023131
SPANXB1	SPANX family member B1 [Source:HGNC Symbol;Acc:HGNC:14329]	27.44	8.63	1.6846	0.0023169
LAMA4-AS1	LAMA4 antisense RNA 1 [Source:HGNC Symbol;Acc:HGNC:40333]	12.05	0.8	3.9536	0.0023225
UQCRBP2	ubiquinol-cytochrome c reductase binding protein pseudogene 2 [Source:HGNC Symbol;Acc:HGNC:12584]	6.57	0	4.9495	0.0023324
HS1BP3-IT1	HS1BP3 intronic transcript 1 [Source:HGNC Symbol;Acc:HGNC:41474]	9.52	0.41	4.5272	0.0023707
GLYATL3	glycine-N-acyltransferase like 3 [Source:HGNC Symbol;Acc:HGNC:21349]	13.13	1.51	3.102	0.0024004
PROC	protein C, inactivator of coagulation factors Va and VIIIa [Source:HGNC Symbol;Acc:HGNC:9451]	16.12	2.59	2.6077	0.0024012
SLC39A12	solute carrier family 39 member 12 [Source:HGNC Symbol;Acc:HGNC:20860]	30.03	10.28	1.5405	0.0024195
C7orf25	chromosome 7 open reading frame 25 [Source:HGNC Symbol;Acc:HGNC:21703]	13.07	1.45	3.1135	0.00243
CFLAR-AS1	CFLAR antisense RNA 1 [Source:HGNC Symbol;Acc:HGNC:14437]	13.75	1.58	3.1492	0.0024406
WNT2	Wnt family member 2 [Source:HGNC Symbol;Acc:HGNC:12780]	15.27	2.05	2.9545	0.0024571
AP3B2	adaptor related protein complex 3 subunit beta 2 [Source:HGNC Symbol;Acc:HGNC:567]	9.3	0.41	4.4915	0.0024724
PLA2G4D	phospholipase A2 group IVD [Source:HGNC Symbol;Acc:HGNC:30038]	9.1	0.39	4.4591	0.0025109
KCNMB3	potassium calcium-activated channel subfamily M regulatory beta subunit 3 [Source:HGNC Symbol;Acc:HGNC:6287]	17.93	3.82	2.2245	0.0025357
TXLNB	taxilin beta [Source:HGNC Symbol;Acc:HGNC:21617]	15.11	2.24	2.7272	0.0025902
A2M-AS1	A2M antisense RNA 1 [Source:HGNC Symbol;Acc:HGNC:27057]	24.05	6.82	1.8091	0.0026085
SPANXN1	SPANX family member N1 [Source:HGNC Symbol;Acc:HGNC:33174]	9.09	0.41	4.4569	0.0026559
LINC00240	long intergenic non-protein coding RNA 240 [Source:HGNC Symbol;Acc:HGNC:18772]	29.97	10.37	1.5316	0.0026565
ATP6V1B1-AS1	ATP6V1B1 antisense RNA 1 [Source:HGNC Symbol;Acc:HGNC:51118]	21.3	4.81	2.1767	0.0026866
ATP10B	ATPase phospholipid transporting 10B (putative) [Source:HGNC Symbol;Acc:HGNC:13543]	34.83	12.14	1.5135	0.0026895
ZNF559	zinc finger protein 559 [Source:HGNC Symbol;Acc:HGNC:28197]	20.56	4.49	2.1774	0.0027024
DLG1-AS1	DLG1 antisense RNA 1 [Source:HGNC Symbol;Acc:HGNC:44154]	27.59	7.81	1.8007	0.0027127
CHI3L2	chitinase 3 like 2 [Source:HGNC Symbol;Acc:HGNC:1933]	26.65	8.52	1.6511	0.0028238
ADGRF5P1	adhesion G protein-coupled receptor F5 pseudogene 1 [Source:HGNC Symbol;Acc:HGNC:32922]	27.14	8.43	1.6862	0.0028328
RGS22	regulator of G protein signaling 22 [Source:HGNC Symbol;Acc:HGNC:24499]	11.02	0.76	3.8457	0.0028713
LINC02747	long intergenic non-protein coding RNA 2747 [Source:HGNC Symbol;Acc:HGNC:54266]	19.38	4.65	2.0658	0.0028841
LINC01132	long intergenic non-protein coding RNA 1132 [Source:HGNC Symbol;Acc:HGNC:49444]	6.2	0	4.868	0.0028945
ZNF529	zinc finger protein 529 [Source:HGNC Symbol;Acc:HGNC:29328]	17.99	3.85	2.2242	0.0028993
SERPINA6	serpin family A member 6 [Source:HGNC Symbol;Acc:HGNC:1540]	6.25	0	4.8785	0.002901
RAB33A	RAB33A, member RAS oncogene family [Source:HGNC Symbol;Acc:HGNC:9773]	30.89	10.6	1.5331	0.0029061
UQCRFS1-DT	UQCRFS1 divergent transcript [Source:HGNC Symbol;Acc:HGNC:55295]	12.47	1.55	3.0161	0.0029909
CD38	CD38 molecule [Source:HGNC Symbol;Acc:HGNC:1667]	28.72	9.75	1.5684	0.003014
TRBV30	T cell receptor beta variable 30 [Source:HGNC Symbol;Acc:HGNC:12214]	15.24	2.68	2.505	0.0030699
IGFL2-AS1	IGFL2 antisense RNA 1 [Source:HGNC Symbol;Acc:HGNC:52559]	19.06	4.63	2.0442	0.0030827
DEPDC1-AS1	DEPDC1 antisense RNA 1 [Source:HGNC Symbol;Acc:HGNC:50592]	19.3	4.25	2.1874	0.0030973
HYDIN	HYDIN axonemal central pair apparatus protein [Source:HGNC Symbol;Acc:HGNC:19368]	8.75	0.39	4.4033	0.0031079
ZBTB32	zinc finger and BTB domain containing 32 [Source:HGNC Symbol;Acc:HGNC:16763]	16.72	3.4	2.2846	0.003136
COLGALT2	collagen beta(1-O)galactosyltransferase 2 [Source:HGNC Symbol;Acc:HGNC:16790]	11.05	0.82	3.8242	0.0032174
DRC7	dynein regulatory complex subunit 7 [Source:HGNC Symbol;Acc:HGNC:25289]	9.12	0.35	4.4613	0.0033271
CD34	CD34 molecule [Source:HGNC Symbol;Acc:HGNC:1662]	6.16	0	4.8605	0.0034099
NBPF7	NBPF member 7 [Source:HGNC Symbol;Acc:HGNC:31989]	22.15	6.27	1.8355	0.0034383
COL8A2	collagen type VIII alpha 2 chain [Source:HGNC Symbol;Acc:HGNC:2216]	15.2	2.38	2.7031	0.0035039
CHRNA6	cholinergic receptor nicotinic alpha 6 subunit [Source:HGNC Symbol;Acc:HGNC:15963]	11.01	0.79	3.8329	0.003533
GABRA6	gamma-aminobutyric acid type A receptor subunit alpha6 [Source:HGNC Symbol;Acc:HGNC:4080]	6.3	0	4.8885	0.0035567
PCDHB8	protocadherin beta 8 [Source:HGNC Symbol;Acc:HGNC:8693]	24.71	7.39	1.75	0.0036624
ISLR2	immunoglobulin superfamily containing leucine rich repeat 2 [Source:HGNC Symbol;Acc:HGNC:29286]	26.02	8.25	1.6734	0.0038443
ADGRD1-AS1	ADGRD1 antisense RNA 1 [Source:HGNC Symbol;Acc:HGNC:53314]	21.5	4.87	2.1219	0.0039091
LINC02817	long intergenic non-protein coding RNA 2817 [Source:HGNC Symbol;Acc:HGNC:32042]	5.97	0	4.8127	0.0039276
RNASE1	ribonuclease A family member 1, pancreatic [Source:HGNC Symbol;Acc:HGNC:10044]	22.12	6.57	1.7564	0.0039722
FOXG1-AS1	FOXG1 antisense RNA 1 [Source:HGNC Symbol;Acc:HGNC:50663]	24.18	7.61	1.6606	0.0039774
SLC26A7	solute carrier family 26 member 7 [Source:HGNC Symbol;Acc:HGNC:14467]	12.77	1.86	2.7483	0.0040084
C8orf34	chromosome 8 open reading frame 34 [Source:HGNC Symbol;Acc:HGNC:30905]	22.11	6.57	1.7561	0.0040634
SLC5A11	solute carrier family 5 member 11 [Source:HGNC Symbol;Acc:HGNC:23091]	13.91	2.24	2.6088	0.0040767
JPT1P1	JPT1 pseudogene 1 [Source:HGNC Symbol;Acc:HGNC:54768]	8.2	0.39	4.3101	0.0040975
ZFP57	ZFP57 zinc finger protein [Source:HGNC Symbol;Acc:HGNC:18791]	5.9	0	4.7972	0.0041368
GRM1	glutamate metabotropic receptor 1 [Source:HGNC Symbol;Acc:HGNC:4593]	16.45	3.37	2.2661	0.0042248
SELL	selectin L [Source:HGNC Symbol;Acc:HGNC:10720]	22.11	6.29	1.8308	0.0042676
RFPL4AL1	ret finger protein like 4A like 1 [Source:HGNC Symbol;Acc:HGNC:45147]	8.4	0.41	4.3469	0.0043005
MARK2P8	microtubule affinity regulating kinase 2 pseudogene 8 [Source:HGNC Symbol;Acc:HGNC:39799]	5.7	0	4.7452	0.0043215
PKD2L2	polycystin 2 like 2, transient receptor potential cation channel [Source:HGNC Symbol;Acc:HGNC:9012]	23.81	7.69	1.6313	0.0043322
IMPG2	interphotoreceptor matrix proteoglycan 2 [Source:HGNC Symbol;Acc:HGNC:18362]	28.02	8.91	1.6313	0.0043513
LINC01892	long intergenic non-protein coding RNA 1892 [Source:HGNC Symbol;Acc:HGNC:52711]	5.71	0	4.747	0.0043585
SYPL1P2	synaptophysin like 1 pseudogene 2 [Source:HGNC Symbol;Acc:HGNC:53547]	11.64	1.51	2.9295	0.0043856
HOXA-AS3	HOXA cluster antisense RNA 3 [Source:HGNC Symbol;Acc:HGNC:43748]	11.17	1.1	3.2941	0.004387
PANK2-AS1	PANK2 antisense RNA 1 [Source:HGNC Symbol;Acc:HGNC:40732]	13.31	2.31	2.5284	0.0044789
HEY2	hes related family bHLH transcription factor with YRPW motif 2 [Source:HGNC Symbol;Acc:HGNC:4881]	26.59	8.53	1.6471	0.0044809
TRBV20OR9-2	T cell receptor beta variable 20/OR9-2 (non-functional) [Source:HGNC Symbol;Acc:HGNC:12197]	13.27	1.93	2.7866	0.0045055
LCAL1	lung cancer associated lncRNA 1 [Source:HGNC Symbol;Acc:HGNC:25837]	5.65	0	4.7346	0.0045785
DNAI3	dynein axonemal intermediate chain 3 [Source:HGNC Symbol;Acc:HGNC:30711]	14.81	2.59	2.4818	0.0045795
USP21P1	USP21 pseudogene 1 [Source:HGNC Symbol;Acc:HGNC:54618]	14.17	2.3	2.6216	0.0045862
ZNF257	zinc finger protein 257 [Source:HGNC Symbol;Acc:HGNC:13498]	14.23	2.39	2.6046	0.0046942
ARLNC1	androgen receptor regulated long noncoding RNA 1 [Source:HGNC Symbol;Acc:HGNC:53032]	5.69	0	4.7434	0.0047115
DOK7	docking protein 7 [Source:HGNC Symbol;Acc:HGNC:26594]	24.45	7.53	1.7192	0.0047504
CELF5	CUGBP Elav-like family member 5 [Source:HGNC Symbol;Acc:HGNC:14058]	18.16	4.6	1.9787	0.0048345
ZNF724	zinc finger protein 724 [Source:HGNC Symbol;Acc:HGNC:32460]	14.87	2.63	2.4776	0.0048611
FOXP4-AS1	FOXP4 antisense RNA 1 [Source:HGNC Symbol;Acc:HGNC:50332]	30.95	10.83	1.5208	0.0048991
RDH12	retinol dehydrogenase 12 [Source:HGNC Symbol;Acc:HGNC:19977]	25.24	8.35	1.5874	0.004915
ADGRG5	adhesion G protein-coupled receptor G5 [Source:HGNC Symbol;Acc:HGNC:19010]	17.1	3.89	2.1444	0.005065
TSNAXIP1	translin associated factor X interacting protein 1 [Source:HGNC Symbol;Acc:HGNC:18586]	28.82	9.74	1.5476	0.0052825
C10orf143	chromosome 10 open reading frame 143 [Source:HGNC Symbol;Acc:HGNC:48677]	17.25	3.82	2.1723	0.0054685
PCDHA7	protocadherin alpha 7 [Source:HGNC Symbol;Acc:HGNC:8673]	18.64	4.92	1.9106	0.0054701
RRS1-AS1	RRS1 antisense RNA 1 (head to head) [Source:HGNC Symbol;Acc:HGNC:50465]	5.41	0	4.669	0.0055363
KCNH5	potassium voltage-gated channel subfamily H member 5 [Source:HGNC Symbol;Acc:HGNC:6254]	12.45	1.89	2.706	0.0055491
RCSD1	RCSD domain containing 1 [Source:HGNC Symbol;Acc:HGNC:28310]	7.7	0.41	4.2168	0.0055628
GNA15-DT	GNA15 divergent transcript [Source:HGNC Symbol;Acc:HGNC:55293]	7.69	0.35	4.2149	0.0055853
ECM2	extracellular matrix protein 2 [Source:HGNC Symbol;Acc:HGNC:3154]	11.91	1.61	2.9302	0.0056273
TRIM34	tripartite motif containing 34 [Source:HGNC Symbol;Acc:HGNC:10063]	19.47	5.45	1.8487	0.0056405
CACNA2D3	calcium voltage-gated channel auxiliary subunit alpha2delta 3 [Source:HGNC Symbol;Acc:HGNC:15460]	17.03	3.91	2.1357	0.0057168
MYT1	myelin transcription factor 1 [Source:HGNC Symbol;Acc:HGNC:7622]	5.41	0	4.67	0.0058016
LINC02447	long intergenic non-protein coding RNA 2447 [Source:HGNC Symbol;Acc:HGNC:53379]	17.26	4.14	2.0438	0.0058799
TNFRSF10D	TNF receptor superfamily member 10d [Source:HGNC Symbol;Acc:HGNC:11907]	5.41	0	4.6699	0.005894
GPX2	glutathione peroxidase 2 [Source:HGNC Symbol;Acc:HGNC:4554]	14.43	2.75	2.4106	0.0059508
ST3GAL6-AS1	ST3GAL6 antisense RNA 1 [Source:HGNC Symbol;Acc:HGNC:40828]	27.49	8.7	1.6769	0.0059608
SPRR2D	small proline rich protein 2D [Source:HGNC Symbol;Acc:HGNC:11264]	15.77	3	2.3747	0.0059671
NELL1	neural EGFL like 1 [Source:HGNC Symbol;Acc:HGNC:7750]	14.53	3.08	2.2394	0.0059919
CCIN	calicin [Source:HGNC Symbol;Acc:HGNC:1568]	12.1	1.41	3.023	0.0060295
FAM81B	family with sequence similarity 81 member B [Source:HGNC Symbol;Acc:HGNC:26335]	11.87	1.41	2.9941	0.0061269
DIAPH2-AS1	DIAPH2 antisense RNA 1 [Source:HGNC Symbol;Acc:HGNC:16972]	11.63	1.58	2.905	0.0061785
HSD3B1	hydroxy-delta-5-steroid dehydrogenase, 3 beta- and steroid delta-isomerase 1 [Source:HGNC Symbol;Acc:HGNC:5217]	9.56	0.76	3.6424	0.006225
ANKDD1B	ankyrin repeat and death domain containing 1B [Source:HGNC Symbol;Acc:HGNC:32525]	7.63	0.35	4.205	0.0063805
RNVU1-27	RNA, variant U1 small nuclear 27 [Source:HGNC Symbol;Acc:HGNC:54431]	11.7	1.47	2.9511	0.0063956
HYAL4	hyaluronidase 4 [Source:HGNC Symbol;Acc:HGNC:5323]	9.69	0.82	3.6317	0.0064298
SLC6A12	solute carrier family 6 member 12 [Source:HGNC Symbol;Acc:HGNC:11045]	5.38	0	4.6642	0.0064928
TRGV5	T cell receptor gamma variable 5 [Source:HGNC Symbol;Acc:HGNC:12290]	8.34	0.39	4.3372	0.006509
SCN1A	sodium voltage-gated channel alpha subunit 1 [Source:HGNC Symbol;Acc:HGNC:10585]	5.36	0	4.6587	0.0065091
MRPS30-DT	MRPS30 divergent transcript [Source:HGNC Symbol;Acc:HGNC:53420]	15.89	3.84	2.0487	0.0065351
GPR143	G protein-coupled receptor 143 [Source:HGNC Symbol;Acc:HGNC:20145]	11.64	1.41	2.9645	0.0066348
EGFEM1P	EGF like and EMI domain containing 1, pseudogene [Source:HGNC Symbol;Acc:HGNC:25149]	16	3.82	2.0597	0.0067492
LINC02481	long intergenic non-protein coding RNA 2481 [Source:HGNC Symbol;Acc:HGNC:27958]	21.25	6.28	1.7739	0.006899
IGHV3-74	immunoglobulin heavy variable 3-74 [Source:HGNC Symbol;Acc:HGNC:5624]	7.45	0.39	4.1683	0.0069224
CARD16	caspase recruitment domain family member 16 [Source:HGNC Symbol;Acc:HGNC:33701]	10.7	1.18	3.2032	0.0069639
LRRC26	leucine rich repeat containing 26 [Source:HGNC Symbol;Acc:HGNC:31409]	7.45	0.35	4.1683	0.0069733
CASP1	caspase 1 [Source:HGNC Symbol;Acc:HGNC:1499]	7.43	0.35	4.1648	0.0069882
TLL2	tolloid like 2 [Source:HGNC Symbol;Acc:HGNC:11844]	24	8.17	1.565	0.0070588
FLRT3	fibronectin leucine rich transmembrane protein 3 [Source:HGNC Symbol;Acc:HGNC:3762]	13.09	2.24	2.5217	0.0070893
WEE2-AS1	WEE2 antisense RNA 1 [Source:HGNC Symbol;Acc:HGNC:48669]	23.64	7.62	1.6297	0.0072036
TMEM100	transmembrane protein 100 [Source:HGNC Symbol;Acc:HGNC:25607]	5.12	0	4.5904	0.0072174
BTNL8	butyrophilin like 8 [Source:HGNC Symbol;Acc:HGNC:26131]	9.58	0.79	3.6306	0.0072561
CLC	Charcot-Leyden crystal galectin [Source:HGNC Symbol;Acc:HGNC:2014]	5.32	0	4.6491	0.007262
ELDR	EGFR long non-coding downstream RNA [Source:HGNC Symbol;Acc:HGNC:49511]	14.69	3.09	2.2538	0.0072691
CRISP3	cysteine rich secretory protein 3 [Source:HGNC Symbol;Acc:HGNC:16904]	5.34	0	4.6546	0.0073277
LINC01144	long intergenic non-protein coding RNA 1144 [Source:HGNC Symbol;Acc:HGNC:49460]	22.75	7.75	1.5593	0.0074244
ZNF887P	zinc finger protein 887, pseudogene [Source:HGNC Symbol;Acc:HGNC:38700]	5.12	0	4.5895	0.0074314
CPN1	carboxypeptidase N subunit 1 [Source:HGNC Symbol;Acc:HGNC:2312]	5.13	0	4.5924	0.0074388
PELATON	plaque enriched lncRNA in atherosclerotic and inflammatory bowel macrophage regulation [Source:HGNC Symbol;Acc:HGNC:50328]	5.13	0	4.5924	0.0074388
SNX32	sorting nexin 32 [Source:HGNC Symbol;Acc:HGNC:26423]	17.42	4.39	2.0148	0.0074794
LINC00628	long intergenic non-protein coding RNA 628 [Source:HGNC Symbol;Acc:HGNC:27008]	19.1	5.09	1.9207	0.007521
LINC02453	long intergenic non-protein coding RNA 2453 [Source:HGNC Symbol;Acc:HGNC:53392]	23.44	7.3	1.6842	0.0075403
LINC00871	long intergenic non-protein coding RNA 871 [Source:HGNC Symbol;Acc:HGNC:47038]	13.67	2.59	2.3669	0.0076662
IRAK3	interleukin 1 receptor associated kinase 3 [Source:HGNC Symbol;Acc:HGNC:17020]	19.58	5.78	1.7633	0.0077265
STX17-AS1	STX17 antisense RNA 1 [Source:HGNC Symbol;Acc:HGNC:51174]	14.72	3.43	2.0959	0.0077794
LINC01436	long intergenic non-protein coding RNA 1436 [Source:HGNC Symbol;Acc:HGNC:50754]	18.21	4.67	1.9753	0.007793
TONSL-AS1	TONSL antisense RNA 1 [Source:HGNC Symbol;Acc:HGNC:51556]	13.29	2.72	2.2978	0.0079306
UNC5A	unc-5 netrin receptor A [Source:HGNC Symbol;Acc:HGNC:12567]	7.15	0.35	4.1095	0.0079994
RALYL	RALY RNA binding protein like [Source:HGNC Symbol;Acc:HGNC:27036]	9.27	0.76	3.5977	0.008008
VWA1	von Willebrand factor A domain containing 1 [Source:HGNC Symbol;Acc:HGNC:30910]	7.07	0.35	4.0955	0.0080468
ZNF682	zinc finger protein 682 [Source:HGNC Symbol;Acc:HGNC:28857]	7.06	0.41	4.0941	0.0081144
SH3GL2	SH3 domain containing GRB2 like 2, endophilin A1 [Source:HGNC Symbol;Acc:HGNC:10831]	11.46	1.58	2.8807	0.0081371
LRRFIP1P1	LRR binding FLII interacting protein 1 pseudogene 1 [Source:HGNC Symbol;Acc:HGNC:32937]	19.19	5.51	1.8193	0.0081908
NFE4	nuclear factor, erythroid 4 [Source:HGNC Symbol;Acc:HGNC:29902]	5.29	0	4.6412	0.0082494
SCRT1	scratch family transcriptional repressor 1 [Source:HGNC Symbol;Acc:HGNC:15950]	23.31	7.42	1.628	0.0082503
MSC-AS1	MSC antisense RNA 1 [Source:HGNC Symbol;Acc:HGNC:48724]	5.17	0	4.6024	0.0083382
CFAP94	cilia and flagella associated protein 94 [Source:HGNC Symbol;Acc:HGNC:29599]	13.84	3.08	2.1717	0.0083696
IGHA2	immunoglobulin heavy constant alpha 2 (A2m marker) [Source:HGNC Symbol;Acc:HGNC:5479]	22.98	7.53	1.6308	0.0084105
SOWAHB	sosondowah ankyrin repeat domain family member B [Source:HGNC Symbol;Acc:HGNC:32958]	11.39	1.92	2.5677	0.0084748
KCNQ1	potassium voltage-gated channel subfamily Q member 1 [Source:HGNC Symbol;Acc:HGNC:6294]	12.8	2.41	2.445	0.0084859
C9orf57	chromosome 9 open reading frame 57 [Source:HGNC Symbol;Acc:HGNC:27037]	7.6	0.35	4.2001	0.0085555
ANO4	anoctamin 4 [Source:HGNC Symbol;Acc:HGNC:23837]	14.79	2.75	2.4468	0.0086035
FAM225A	family with sequence similarity 225 member A [Source:HGNC Symbol;Acc:HGNC:27855]	12.96	2.35	2.4823	0.0086842
OR51B5	olfactory receptor family 51 subfamily B member 5 [Source:HGNC Symbol;Acc:HGNC:19599]	10.26	1.23	3.1207	0.0087456
CCR3	C-C motif chemokine receptor 3 [Source:HGNC Symbol;Acc:HGNC:1604]	11.65	1.94	2.5957	0.008846
FAM13C	family with sequence similarity 13 member C [Source:HGNC Symbol;Acc:HGNC:19371]	18.45	5.25	1.7951	0.008885
LINC01320	long intergenic non-protein coding RNA 1320 [Source:HGNC Symbol;Acc:HGNC:50526]	8.8	0.8	3.4999	0.0089108
TMPRSS7	transmembrane serine protease 7 [Source:HGNC Symbol;Acc:HGNC:30846]	22.71	7.51	1.581	0.0090118
GALR2	galanin receptor 2 [Source:HGNC Symbol;Acc:HGNC:4133]	23.36	7.95	1.5437	0.0090543
IYD	iodotyrosine deiodinase [Source:HGNC Symbol;Acc:HGNC:21071]	10.54	1.49	2.7908	0.0090771
CSTA	cystatin A [Source:HGNC Symbol;Acc:HGNC:2481]	12.49	2.2	2.4656	0.0091392
TAB2-AS1	TAB2 antisense RNA 1 [Source:HGNC Symbol;Acc:HGNC:53508]	7.06	0.35	4.0932	0.0093012
OGDHL	oxoglutarate dehydrogenase L [Source:HGNC Symbol;Acc:HGNC:25590]	23.17	7.62	1.5994	0.0094537
LINC01500	long intergenic non-protein coding RNA 1500 [Source:HGNC Symbol;Acc:HGNC:51166]	18.46	4.74	1.9244	0.0095161
LRRC9	leucine rich repeat containing 9 [Source:HGNC Symbol;Acc:HGNC:19848]	4.82	0	4.5043	0.0096239
JAKMIP2	janus kinase and microtubule interacting protein 2 [Source:HGNC Symbol;Acc:HGNC:29067]	10.19	1.23	3.1113	0.0097608
AHSG	alpha 2-HS glycoprotein [Source:HGNC Symbol;Acc:HGNC:349]	11.59	2	2.5699	0.0098321
AQP4	aquaporin 4 [Source:HGNC Symbol;Acc:HGNC:637]	6.76	0.41	4.0322	0.0099045
FAM83A	family with sequence similarity 83 member A [Source:HGNC Symbol;Acc:HGNC:28210]	11.03	1.61	2.8181	0.010143
MAG	myelin associated glycoprotein [Source:HGNC Symbol;Acc:HGNC:6783]	15.21	3.32	2.1641	0.010176
KCNA10	potassium voltage-gated channel subfamily A member 10 [Source:HGNC Symbol;Acc:HGNC:6219]	5.19	0	4.6088	0.010246
NR0B2	nuclear receptor subfamily 0 group B member 2 [Source:HGNC Symbol;Acc:HGNC:7961]	4.84	0	4.5095	0.010249
LINC02580	long intergenic non-protein coding RNA 2580 [Source:HGNC Symbol;Acc:HGNC:53751]	14.99	3.88	1.9586	0.01029
ESRRG	estrogen related receptor gamma [Source:HGNC Symbol;Acc:HGNC:3474]	22.73	7.92	1.5084	0.010355
FRMPD1	FERM and PDZ domain containing 1 [Source:HGNC Symbol;Acc:HGNC:29159]	10.85	1.62	2.7875	0.01042
CFAP54	cilia and flagella associated protein 54 [Source:HGNC Symbol;Acc:HGNC:26456]	22.13	7.39	1.5906	0.010515
ERG	ETS transcription factor ERG [Source:HGNC Symbol;Acc:HGNC:3446]	8.46	0.76	3.4648	0.010586
ALG1L3P	ALG1 like 3, pseudogene [Source:HGNC Symbol;Acc:HGNC:44372]	13.11	2.64	2.2954	0.010598
NPAS3	neuronal PAS domain protein 3 [Source:HGNC Symbol;Acc:HGNC:19311]	20.49	6.65	1.6354	0.0106
CA7	carbonic anhydrase 7 [Source:HGNC Symbol;Acc:HGNC:1381]	6.75	0.35	4.03	0.010631
ADCYAP1	adenylate cyclase activating polypeptide 1 [Source:HGNC Symbol;Acc:HGNC:241]	14.15	3.13	2.1918	0.010658
DCN	decorin [Source:HGNC Symbol;Acc:HGNC:2705]	19.27	6.02	1.6632	0.010675
LINC01227	long intergenic non-protein coding RNA 1227 [Source:HGNC Symbol;Acc:HGNC:49680]	10.72	1.47	2.8289	0.010675
DPY19L2	dpy-19 like 2 [Source:HGNC Symbol;Acc:HGNC:19414]	21.71	7.37	1.5637	0.010779
UST-AS2	UST antisense RNA 2 [Source:HGNC Symbol;Acc:HGNC:40803]	16.63	4.27	1.9708	0.010879
RSPH9	radial spoke head component 9 [Source:HGNC Symbol;Acc:HGNC:21057]	20.4	6.59	1.6366	0.01118
ARHGAP25	Rho GTPase activating protein 25 [Source:HGNC Symbol;Acc:HGNC:28951]	15.55	3.91	2.0054	0.011216
TRAM1L1	translocation associated membrane protein 1 like 1 [Source:HGNC Symbol;Acc:HGNC:28371]	22.32	7.47	1.5623	0.011431
PI16	peptidase inhibitor 16 [Source:HGNC Symbol;Acc:HGNC:21245]	14	3.08	2.1897	0.011558
PPARGC1A	PPARG coactivator 1 alpha [Source:HGNC Symbol;Acc:HGNC:9237]	9.92	1.55	2.6853	0.011602
ANKRD2	ankyrin repeat domain 2 [Source:HGNC Symbol;Acc:HGNC:495]	6.49	0.35	3.9729	0.011615
PRG4	proteoglycan 4 [Source:HGNC Symbol;Acc:HGNC:9364]	23.4	7.81	1.5607	0.011638
RNF103-CHMP3	RNF103-CHMP3 readthrough [Source:HGNC Symbol;Acc:HGNC:38847]	20.35	6.83	1.5679	0.011659
NXF4	nuclear RNA export factor 4 pseudogene [Source:HGNC Symbol;Acc:HGNC:8074]	6.52	0.35	3.979	0.011721
PSG5	pregnancy specific beta-1-glycoprotein 5 [Source:HGNC Symbol;Acc:HGNC:9522]	6.6	0.39	3.9936	0.011735
ARL2-SNX15	ARL2-SNX15 readthrough (NMD candidate) [Source:HGNC Symbol;Acc:HGNC:49197]	10.21	1.45	2.7619	0.011832
FABP5P9	fatty acid binding protein 5 pseudogene 9 [Source:HGNC Symbol;Acc:HGNC:31064]	15.92	4	2.0195	0.011853
HRAT17	heart tissue-associated transcript 17 [Source:NCBI gene (formerly Entrezgene);Acc:101928036]	4.57	0	4.4271	0.012217
MS4A15	membrane spanning 4-domains A15 [Source:HGNC Symbol;Acc:HGNC:28573]	6.46	0.39	3.9675	0.012325
CT55	cancer/testis antigen 55 [Source:HGNC Symbol;Acc:HGNC:26047]	6.47	0.35	3.9698	0.012328
ZNF826P	zinc finger protein 826, pseudogene [Source:HGNC Symbol;Acc:HGNC:33875]	4.52	0	4.4126	0.012532
PRKAG3	protein kinase AMP-activated non-catalytic subunit gamma 3 [Source:HGNC Symbol;Acc:HGNC:9387]	4.57	0	4.426	0.012662
CPN2	carboxypeptidase N subunit 2 [Source:HGNC Symbol;Acc:HGNC:2313]	4.57	0	4.426	0.012662
ABCC6P2	ATP binding cassette subfamily C member 6 pseudogene 2 [Source:HGNC Symbol;Acc:HGNC:33353]	18.27	5.69	1.6729	0.012673
KY	kyphoscoliosis peptidase [Source:HGNC Symbol;Acc:HGNC:26576]	8.54	0.8	3.4544	0.012779
COL15A1	collagen type XV alpha 1 chain [Source:HGNC Symbol;Acc:HGNC:2192]	20.18	6.48	1.6324	0.012838
IRAG1	inositol 1,4,5-triphosphate receptor associated 1 [Source:HGNC Symbol;Acc:HGNC:7237]	18.27	5.46	1.7555	0.012934
LINC01630	long intergenic non-protein coding RNA 1630 [Source:HGNC Symbol;Acc:HGNC:52295]	13.71	3.15	2.1393	0.012946
ANKRD20A3P	ankyrin repeat domain 20 family member A3, pseudogene [Source:HGNC Symbol;Acc:HGNC:31981]	4.56	0	4.4226	0.012969
CC2D2B	coiled-coil and C2 domain containing 2B [Source:HGNC Symbol;Acc:HGNC:31666]	4.61	0	4.4361	0.012982
RAI1-AS1	RAI1 antisense RNA 1 [Source:HGNC Symbol;Acc:HGNC:40496]	8.44	0.79	3.448	0.012983
SLC5A5	solute carrier family 5 member 5 [Source:HGNC Symbol;Acc:HGNC:11040]	8.49	0.82	3.4377	0.013153
FBXO39	F-box protein 39 [Source:HGNC Symbol;Acc:HGNC:28565]	9.87	1.51	2.6936	0.013191
XCR1	X-C motif chemokine receptor 1 [Source:HGNC Symbol;Acc:HGNC:1625]	8.42	0.79	3.4451	0.013212
DYNLT4	dynein light chain Tctex-type 4 [Source:HGNC Symbol;Acc:HGNC:32315]	21.21	6.62	1.6532	0.013249
SMTNL2	smoothelin like 2 [Source:HGNC Symbol;Acc:HGNC:24764]	19.73	5.91	1.7574	0.013378
KCNE4	potassium voltage-gated channel subfamily E regulatory subunit 4 [Source:HGNC Symbol;Acc:HGNC:6244]	4.62	0	4.4395	0.013606
HOXA6	homeobox A6 [Source:HGNC Symbol;Acc:HGNC:5107]	7.93	0.76	3.3714	0.013677
GPR85	G protein-coupled receptor 85 [Source:HGNC Symbol;Acc:HGNC:4536]	13.85	3.49	1.9975	0.013914
SLC23A1	solute carrier family 23 member 1 [Source:HGNC Symbol;Acc:HGNC:10974]	16.08	4.65	1.7971	0.014088
ZNF658B	zinc finger protein 658B (pseudogene) [Source:HGNC Symbol;Acc:HGNC:32033]	17.48	5.26	1.7183	0.014186
CTTNBP2	cortactin binding protein 2 [Source:HGNC Symbol;Acc:HGNC:15679]	10.57	1.9	2.463	0.014187
EPB41L4A	erythrocyte membrane protein band 4.1 like 4A [Source:HGNC Symbol;Acc:HGNC:13278]	14.54	3.29	2.1068	0.014237
OVAAL	ovarian adenocarcinoma amplified long non-coding RNA [Source:HGNC Symbol;Acc:HGNC:49422]	4.49	0	4.4035	0.014368
DPPA4	developmental pluripotency associated 4 [Source:HGNC Symbol;Acc:HGNC:19200]	12.18	2.69	2.1792	0.014399
TNFSF14	TNF superfamily member 14 [Source:HGNC Symbol;Acc:HGNC:11930]	15.62	4.63	1.7575	0.014456
ACTA1	actin alpha 1, skeletal muscle [Source:HGNC Symbol;Acc:HGNC:129]	18.52	6.18	1.5863	0.014492
CASP4LP	caspase 4 like, pseudogene [Source:HGNC Symbol;Acc:HGNC:53657]	7.99	0.76	3.3802	0.014564
USP27X-DT	USP27X divergent transcript [Source:HGNC Symbol;Acc:HGNC:27249]	12.81	3.12	2.0495	0.014716
SATL1	spermidine/spermine N1-acetyl transferase like 1 [Source:HGNC Symbol;Acc:HGNC:27992]	13.58	3.05	2.1494	0.014718
EBF1	EBF transcription factor 1 [Source:HGNC Symbol;Acc:HGNC:3126]	11.05	1.93	2.5219	0.01473

## Sheet: Table S4
Table S4. Selected top 11 enriched GO terms
ID	Description	GeneRatio	BgRatio	pvalue	p.adjust	qvalue	geneID	Count	RichFactor
GO:0000082	G1/S transition of mitotic cell cycle	25/724	287/18866	0.000124038	0.0247508	0.0224912	CCNB1/PLK2/E2F7/MCM4/CDKN2A/IQGAP3/PCNA/CDK2AP2/E2F1/MCM3/GTSE1/CDC7/DHFR/PRIM1/CCNE2/ORC1/RBL1/MCM10/GPNMB/E2F8/KIF14/CCL2/GJC2/HYAL1/DHFRP1	25	0.087108
GO:0006260	DNA replication	24/724	273/18866	0.000146282	0.0271578	0.0246785	ID3/E2F7/MCM4/EXO1/DTL/PCNA/MCM3/PIF1/CLSPN/GINS2/CDC7/RAD51/DSCC1/GINS4/PRIM1/CCNE2/ORC1/MCM10/E2F8/FAM111A/ESCO2/FAM111B/PCLAF/RNASEH2A	24	0.0879121
GO:0044843	cell cycle G1/S phase transition	25/724	310/18866	0.000404385	0.0464754	0.0422324	CCNB1/PLK2/E2F7/MCM4/CDKN2A/IQGAP3/PCNA/CDK2AP2/E2F1/MCM3/GTSE1/CDC7/DHFR/PRIM1/CCNE2/ORC1/RBL1/MCM10/GPNMB/E2F8/KIF14/CCL2/GJC2/HYAL1/DHFRP1	25	0.0806452
GO:2000134	negative regulation of G1/S transition of mitotic cell cycle	13/724	126/18866	0.00111596	0.0855036	0.0776974	CCNB1/PLK2/E2F7/CDKN2A/PCNA/CDK2AP2/E2F1/GTSE1/RBL1/GPNMB/E2F8/CCL2/GJC2	13	0.103175
GO:0010948	negative regulation of cell cycle process	26/724	359/18866	0.00152911	0.0926701	0.0842097	LIF/CCNB1/PLK1/PLK2/E2F7/CDKN2A/CDC20/DTL/PTTG1/PCNA/BUB1/CDK2AP2/E2F1/NEK2/ATF5/CCNF/GTSE1/CLSPN/CDC7/RAD51/ORC1/RBL1/GPNMB/E2F8/CCL2/GJC2	26	0.0724234
GO:1902807	negative regulation of cell cycle G1/S phase transition	13/724	132/18866	0.00170849	0.097022	0.0881644	CCNB1/PLK2/E2F7/CDKN2A/PCNA/CDK2AP2/E2F1/GTSE1/RBL1/GPNMB/E2F8/CCL2/GJC2	13	0.0984848
GO:0000083	regulation of transcription involved in G1/S transition of mitotic cell cycle	6/724	35/18866	0.00196048	0.107537	0.0977192	E2F7/PCNA/E2F1/DHFR/ORC1/DHFRP1	6	0.171429
GO:0006261	DNA-templated DNA replication	14/724	151/18866	0.00205334	0.10862	0.0987037	E2F7/MCM4/PCNA/MCM3/GINS2/CDC7/RAD51/DSCC1/GINS4/PRIM1/CCNE2/ORC1/MCM10/E2F8	14	0.0927152
GO:0090068	positive regulation of cell cycle process	22/724	302/18866	0.00316669	0.130646	0.118719	IL1B/CCN2/CCNB1/PLK2/E2F7/CIT/DTL/PCNA/E2F1/SVIL/DLGAP5/GTSE1/CDC7/EDN1/E2F8/KIF14/HYAL1/FGF8/ANKRD31/PRDM9/STOX1/SMPD3	22	0.0728477
GO:0044786	cell cycle DNA replication	8/724	65/18866	0.00331195	0.131205	0.119226	E2F7/MCM4/PCNA/MCM3/CDC7/RAD51/PRIM1/E2F8	8	0.123077
GO:0051321	meiotic cell cycle	18/724	254/18866	0.00941115	0.180808	0.164301	LIF/PLK1/EXO1/CDC20/PTTG1/BUB1/SUN2/NEK2/PKMYT1/RAD51/ASPM/CCNE2/FAM9A/TDRD9/DUSP13/MNS1/ANKRD31/PRDM9	18	0.0708661

## Sheet: Table S5
Table S4. Selected top 8 enriched KEGG pathways
ID	Description	GeneRatio	BgRatio	pvalue	p.adjust	qvalue	geneID	Count	RichFactor
hsa04110	Cell cycle	18/371	157/8644	0.000129183	0.020088	0.0190375	CCNB1/PLK1/MCM4/CDKN2A/CDC20/PTTG1/PCNA/BUB1/E2F1/MCM3/PKMYT1/CDC7/E2F2/CCNE2/ORC1/RBL1/ESCO2/GADD45G	18	0.11465
hsa04657	IL-17 signaling pathway	11/371	94/8644	0.00220879	0.228978	0.217004	IL1B/MMP1/MMP13/FOSL1/HSP90B1/MUC5B/FOS/IKBKE/CSF2/CCL2/IL6	11	0.117021
hsa04060	Cytokine-cytokine receptor interaction	23/371	297/8644	0.00437433	0.229232	0.217245	IL1B/LIF/IL7R/CCL26/CLCF1/TNFRSF25/CSF1R/BMP3/CSF2/ACVR2B/IL37/ACKR3/CCL2/IL24/TNFRSF8/PRLR/LEPR/IL22RA1/AMHR2/IL6/IL36G/IL1RL1/CCL28	23	0.0774411
hsa04514	Cell adhesion molecules	14/371	158/8644	0.00788631	0.30658	0.290548	CLDN4/PTPRF/ITGA6/PTPRD/NRXN1/CDH15/CD86/VTCN1/MPZ/NRCAM/ITGAM/NRXN2/SPN/CLDN6	14	0.0886076
hsa04151	PI3K-Akt signaling pathway	25/371	359/8644	0.0114135	0.306862	0.290816	COL1A2/DDIT4/TNXB/COL6A2/TNC/AREG/HSP90B1/CREB3L2/ITGA6/IL7R/SGK1/FN1/TLR4/GNG2/CCNE2/COL6A3/CSF1R/FGF16/PRLR/LAMB4/IL6/GNGT2/ANGPT1/FGF8/PIK3CG	25	0.0696379
hsa04512	ECM-receptor interaction	9/371	89/8644	0.0138012	0.306862	0.290816	COL1A2/TNXB/HSPG2/COL6A2/TNC/ITGA6/FN1/COL6A3/LAMB4	9	0.101124
hsa03030	DNA replication	5/371	36/8644	0.0178677	0.326874	0.309781	MCM4/PCNA/MCM3/PRIM1/RNASEH2A	5	0.138889
hsa04115	p53 signaling pathway	7/371	74/8644	0.0388341	0.431336	0.40878	CCNB1/CDKN2A/BBC3/TP53I3/GTSE1/CCNE2/GADD45G	7	0.0945946

## Sheet: Table S6
Table S6. 858 predicted target genes of miR-5100 from TargetScan8.0 with a cumulative weighted context++ score < -0.1
Target gene	Gene name	Total sites	Cumulative weighted context++ score
ZNF589	zinc finger protein 589	3	-0.95
CAAP1	caspase activity and apoptosis inhibitor 1	3	-0.87
HIST2H4B	histone cluster 2, H4b	2	-0.84
ZBTB8A	zinc finger and BTB domain containing 8A	4	-0.68
PCSK1N	proprotein convertase subtilisin/kexin type 1 inhibitor	1	-0.67
C22orf31	chromosome 22 open reading frame 31	1	-0.66
EFCAB9	EF-hand calcium binding domain 9	1	-0.64
ZNF626	zinc finger protein 626	2	-0.64
LSM10	LSM10, U7 small nuclear RNA associated	1	-0.6
NENF	neudesin neurotrophic factor	1	-0.6
FGFBP2	fibroblast growth factor binding protein 2	2	-0.59
UGT2B15	UDP glucuronosyltransferase 2 family, polypeptide B15	1	-0.56
HIST1H2BJ	histone cluster 1, H2bj	1	-0.55
CTA-299D3.8	Uncharacterized protein	1	-0.55
RLIM	ring finger protein, LIM domain interacting	1	-0.55
TRIML1	tripartite motif family-like 1	1	-0.54
CPSF6	cleavage and polyadenylation specific factor 6, 68kDa	2	-0.54
AC002451.1	Protein LOC100996577	2	-0.54
HDGFL1	hepatoma derived growth factor-like 1	2	-0.54
SPTSSB	serine palmitoyltransferase, small subunit B	1	-0.53
RP11-455G16.1	Uncharacterized protein	1	-0.52
CEACAM3	carcinoembryonic antigen-related cell adhesion molecule 3	1	-0.52
BZW2	basic leucine zipper and W2 domains 2	1	-0.52
MB	myoglobin	1	-0.51
C9orf57	chromosome 9 open reading frame 57	1	-0.5
AC008443.1	CDNA: FLJ23158 fis, clone LNG09623; Uncharacterized protein	2	-0.49
EPPIN-WFDC6	EPPIN-WFDC6 readthrough	1	-0.49
RALB	v-ral simian leukemia viral oncogene homolog B	2	-0.49
EPPIN	epididymal peptidase inhibitor	1	-0.49
TSSK2	testis-specific serine kinase 2	1	-0.49
SPO11	SPO11 meiotic protein covalently bound to DSB	1	-0.49
HIST2H4A	histone cluster 2, H4a	1	-0.48
PSPH	phosphoserine phosphatase	1	-0.48
CXCL12	chemokine (C-X-C motif) ligand 12	1	-0.48
LAPTM4A	lysosomal protein transmembrane 4 alpha	1	-0.48
CLRN3	clarin 3	1	-0.47
RAB1A	RAB1A, member RAS oncogene family	2	-0.47
GPR125	G protein-coupled receptor 125	1	-0.47
CEACAM21	carcinoembryonic antigen-related cell adhesion molecule 21	1	-0.47
ZFAND6	zinc finger, AN1-type domain 6	1	-0.46
HLA-DPA1	major histocompatibility complex, class II, DP alpha 1	2	-0.46
NCR1	natural cytotoxicity triggering receptor 1	2	-0.46
C18orf21	chromosome 18 open reading frame 21	2	-0.46
TRAPPC3L	trafficking protein particle complex 3-like	1	-0.45
C1orf101	chromosome 1 open reading frame 101	1	-0.45
CD80	CD80 molecule	2	-0.44
CTXN2	cortexin 2	2	-0.44
IRX2	iroquois homeobox 2	2	-0.44
RCAN1	regulator of calcineurin 1	2	-0.44
RP11-295D22.1	Uncharacterized protein	2	-0.44
UFM1	ubiquitin-fold modifier 1	1	-0.44
MFAP3	microfibrillar-associated protein 3	3	-0.44
CDC26	cell division cycle 26	1	-0.44
C5orf27	chromosome 5 open reading frame 27	1	-0.44
DMRTA1	DMRT-like family A1	2	-0.44
KRTAP5-9	keratin associated protein 5-9	1	-0.43
LYRM1	LYR motif containing 1	1	-0.43
CCDC68	coiled-coil domain containing 68	4	-0.43
HDGF	hepatoma-derived growth factor	2	-0.43
REEP5	receptor accessory protein 5	1	-0.42
DCAKD	dephospho-CoA kinase domain containing	1	-0.42
MOXD1	monooxygenase, DBH-like 1	2	-0.42
TM2D2	TM2 domain containing 2	1	-0.42
TECRL	trans-2,3-enoyl-CoA reductase-like	2	-0.42
MTFR1L	mitochondrial fission regulator 1-like	1	-0.41
AZIN1	antizyme inhibitor 1	3	-0.41
C3orf58	chromosome 3 open reading frame 58	1	-0.41
MAP1B	microtubule-associated protein 1B	2	-0.41
KLK7	kallikrein-related peptidase 7	1	-0.41
MTHFD1	methylenetetrahydrofolate dehydrogenase (NADP+ dependent) 1, methenyltetrahydrofolate cyclohydrolase, formyltetrahydrofolate synthetase	2	-0.41
VAC14	Vac14 homolog (S. cerevisiae)	1	-0.41
PPT1	palmitoyl-protein thioesterase 1	1	-0.4
IL17A	interleukin 17A	1	-0.4
AOX1	aldehyde oxidase 1	1	-0.4
XRN2	5'-3' exoribonuclease 2	2	-0.4
AC026703.1		1	-0.39
RABL5	RAB, member RAS oncogene family-like 5	1	-0.39
RAB20	RAB20, member RAS oncogene family	1	-0.39
FASTKD3	FAST kinase domains 3	1	-0.39
KCNE4	potassium voltage-gated channel, Isk-related family, member 4	2	-0.39
MOSPD2	motile sperm domain containing 2	1	-0.39
HMGCLL1	3-hydroxymethyl-3-methylglutaryl-CoA lyase-like 1	2	-0.39
MINPP1	multiple inositol-polyphosphate phosphatase 1	1	-0.38
AKR1B15	aldo-keto reductase family 1, member B15	1	-0.38
METAP1D	methionyl aminopeptidase type 1D (mitochondrial)	3	-0.38
TMEM123	transmembrane protein 123	2	-0.38
VEZT	vezatin, adherens junctions transmembrane protein	1	-0.38
C21orf88	chromosome 21 open reading frame 88	1	-0.38
MTRR	5-methyltetrahydrofolate-homocysteine methyltransferase reductase	1	-0.38
PATE2	prostate and testis expressed 2	4	-0.37
GABRG2	gamma-aminobutyric acid (GABA) A receptor, gamma 2	1	-0.37
JAK1	Janus kinase 1	2	-0.37
ANGPTL1	angiopoietin-like 1	2	-0.37
THAP6	THAP domain containing 6	4	-0.37
ZKSCAN3	zinc finger with KRAB and SCAN domains 3	2	-0.37
MSANTD3-TMEFF1	MSANTD3-TMEFF1 readthrough	1	-0.37
SLC26A7	solute carrier family 26 (anion exchanger), member 7	1	-0.37
NMNAT1	nicotinamide nucleotide adenylyltransferase 1	3	-0.36
GSG1	germ cell associated 1	1	-0.36
C12orf79	chromosome 12 open reading frame 79	1	-0.36
WISP3	WNT1 inducible signaling pathway protein 3	1	-0.36
TMEFF1	transmembrane protein with EGF-like and two follistatin-like domains 1	1	-0.36
AC093677.1	Uncharacterized protein	1	-0.36
MTRNR2L13	MT-RNR2-like 13 (pseudogene)	1	-0.36
DEK	DEK oncogene	2	-0.36
ZNF112	zinc finger protein 112	1	-0.36
PRSS22	protease, serine, 22	1	-0.35
PTF1A	pancreas specific transcription factor, 1a	1	-0.35
ASB9	ankyrin repeat and SOCS box containing 9	1	-0.35
CERK	ceramide kinase	1	-0.35
BTF3	basic transcription factor 3	2	-0.35
MEFV	Mediterranean fever	1	-0.35
MTRNR2L7	MT-RNR2-like 7	1	-0.35
C1orf95	chromosome 1 open reading frame 95	2	-0.35
FAM222B	family with sequence similarity 222, member B	2	-0.35
C7orf55-LUC7L2	C7orf55-LUC7L2 readthrough	2	-0.35
PIK3R1	phosphoinositide-3-kinase, regulatory subunit 1 (alpha)	3	-0.34
LUC7L2	LUC7-like 2 (S. cerevisiae)	2	-0.34
OR2F1	olfactory receptor, family 2, subfamily F, member 1 (gene/pseudogene)	1	-0.34
PDCD5	programmed cell death 5	1	-0.34
ATP2B4	ATPase, Ca++ transporting, plasma membrane 4	3	-0.34
CNTF	ciliary neurotrophic factor	3	-0.34
ARL17A	ADP-ribosylation factor-like 17A	1	-0.34
TMEM196	transmembrane protein 196	2	-0.34
ARHGAP36	Rho GTPase activating protein 36	1	-0.34
SSR3	signal sequence receptor, gamma (translocon-associated protein gamma)	1	-0.34
AP1AR	adaptor-related protein complex 1 associated regulatory protein	2	-0.34
PRM2	protamine 2	1	-0.34
FAM115A	family with sequence similarity 115, member A	1	-0.33
COQ4	coenzyme Q4 homolog (S. cerevisiae)	2	-0.33
SNX12	sorting nexin 12	1	-0.33
AL031663.2	CDNA FLJ26875 fis, clone PRS08969; Uncharacterized protein	2	-0.33
STARD4	StAR-related lipid transfer (START) domain containing 4	2	-0.33
TMF1	TATA element modulatory factor 1	2	-0.33
PLIN2	perilipin 2	1	-0.33
SPANXN5	SPANX family, member N5	3	-0.33
GSTA1	glutathione S-transferase alpha 1	1	-0.33
CTXN3	cortexin 3	1	-0.33
RP11-187E13.1	Uncharacterized protein	1	-0.33
AC137932.1		3	-0.33
IL10RB	interleukin 10 receptor, beta	1	-0.33
PARP2	poly (ADP-ribose) polymerase 2	3	-0.33
2024-03-01	mitochondrial amidoxime reducing component 1	1	-0.32
MTRNR2L11	MT-RNR2-like 11 (pseudogene)	1	-0.32
IYD	iodotyrosine deiodinase	3	-0.32
MTRNR2L1	MT-RNR2-like 1	1	-0.32
SMPD4	sphingomyelin phosphodiesterase 4, neutral membrane (neutral sphingomyelinase-3)	1	-0.32
MTRNR2L5	MT-RNR2-like 5	1	-0.32
RAB7A	RAB7A, member RAS oncogene family	1	-0.32
NBL1	neuroblastoma 1, DAN family BMP antagonist	1	-0.32
LDB2	LIM domain binding 2	1	-0.32
CHD4	chromodomain helicase DNA binding protein 4	1	-0.31
BARX2	BARX homeobox 2	1	-0.31
ZNF280B	zinc finger protein 280B	1	-0.31
MINOS1-NBL1	MINOS1-NBL1 readthrough	1	-0.31
C6orf120	chromosome 6 open reading frame 120	1	-0.31
SBNO1	strawberry notch homolog 1 (Drosophila)	1	-0.31
GSTA4	glutathione S-transferase alpha 4	1	-0.31
SH3GL2	SH3-domain GRB2-like 2	2	-0.31
PCK1	phosphoenolpyruvate carboxykinase 1 (soluble)	1	-0.31
RAB6C	RAB6C, member RAS oncogene family	1	-0.31
C1QTNF3	C1q and tumor necrosis factor related protein 3	3	-0.31
IKBKG	inhibitor of kappa light polypeptide gene enhancer in B-cells, kinase gamma	1	-0.31
SYNJ2	synaptojanin 2	1	-0.31
MOB3C	MOB kinase activator 3C	3	-0.31
PTGR2	prostaglandin reductase 2	1	-0.31
COLEC10	collectin sub-family member 10 (C-type lectin)	2	-0.31
HARS2	histidyl-tRNA synthetase 2, mitochondrial	1	-0.3
CXorf31	chromosome X open reading frame 31	1	-0.3
TRNT1	tRNA nucleotidyl transferase, CCA-adding, 1	2	-0.3
MKS1	Meckel syndrome, type 1	1	-0.3
TFRC	transferrin receptor	1	-0.3
SLC25A27	solute carrier family 25, member 27	1	-0.3
AIDA	axin interactor, dorsalization associated	2	-0.3
C10orf118	chromosome 10 open reading frame 118	2	-0.3
FAM218A	family with sequence similarity 218, member A	2	-0.3
CTB-186H2.3	Uncharacterized protein	2	-0.3
STRIP1	striatin interacting protein 1	2	-0.3
RFX6	regulatory factor X, 6	1	-0.3
GNG2	guanine nucleotide binding protein (G protein), gamma 2	1	-0.29
PRKCH	protein kinase C, eta	1	-0.29
FAM216B	family with sequence similarity 216, member B	3	-0.29
PLA2G4D	phospholipase A2, group IVD (cytosolic)	1	-0.29
TRMT13	tRNA methyltransferase 13 homolog (S. cerevisiae)	1	-0.29
C11orf73	chromosome 11 open reading frame 73	1	-0.29
SCRN3	secernin 3	1	-0.29
RAB6A	RAB6A, member RAS oncogene family	1	-0.29
SIRPB1	signal-regulatory protein beta 1	1	-0.29
FUCA1	fucosidase, alpha-L- 1, tissue	1	-0.29
HSPB7	heat shock 27kDa protein family, member 7 (cardiovascular)	1	-0.28
AC008394.1	Uncharacterized protein	1	-0.28
RAD51AP1	RAD51 associated protein 1	1	-0.28
ACACB	acetyl-CoA carboxylase beta	2	-0.28
AL590822.2	Uncharacterized protein; cDNA FLJ36608 fis, clone TRACH2015824	1	-0.28
LIN28A	lin-28 homolog A (C. elegans)	1	-0.28
C7orf73	chromosome 7 open reading frame 73	2	-0.27
SMARCA2	SWI/SNF related, matrix associated, actin dependent regulator of chromatin, subfamily a, member 2	1	-0.27
TCTEX1D2	Tctex1 domain containing 2	1	-0.27
ZNF788	zinc finger family member 788	1	-0.27
PDK3	pyruvate dehydrogenase kinase, isozyme 3	2	-0.27
OTP	orthopedia homeobox	2	-0.27
SPINK1	serine peptidase inhibitor, Kazal type 1	1	-0.27
PCMTD1	protein-L-isoaspartate (D-aspartate) O-methyltransferase domain containing 1	2	-0.27
C6ORF50		1	-0.27
SCD	stearoyl-CoA desaturase (delta-9-desaturase)	3	-0.27
RAG2	recombination activating gene 2	1	-0.27
DNAJB2	DnaJ (Hsp40) homolog, subfamily B, member 2	2	-0.27
CCDC43	coiled-coil domain containing 43	1	-0.27
SCP2D1	SCP2 sterol-binding domain containing 1	1	-0.27
GCG	glucagon	1	-0.27
FAM177B	family with sequence similarity 177, member B	1	-0.27
TGDS	TDP-glucose 4,6-dehydratase	1	-0.27
MED9	mediator complex subunit 9	1	-0.26
LEPROT	leptin receptor overlapping transcript	5	-0.26
KIAA1429	KIAA1429	3	-0.26
ATP5L2	ATP synthase, H+ transporting, mitochondrial Fo complex, subunit G2	1	-0.26
LRRC27	leucine rich repeat containing 27	2	-0.26
HTR1D	5-hydroxytryptamine (serotonin) receptor 1D, G protein-coupled	1	-0.26
SMIM7	small integral membrane protein 7	1	-0.26
SACM1L	SAC1 suppressor of actin mutations 1-like (yeast)	2	-0.26
KAT7	K(lysine) acetyltransferase 7	1	-0.26
STAU1	staufen double-stranded RNA binding protein 1	1	-0.26
FLJ45079		3	-0.26
TWISTNB	TWIST neighbor	1	-0.26
BTC	betacellulin	1	-0.26
RXFP4	relaxin/insulin-like family peptide receptor 4	1	-0.26
POLR3H	polymerase (RNA) III (DNA directed) polypeptide H (22.9kD)	1	-0.26
TSGA10	testis specific, 10	2	-0.26
EOGT	EGF domain-specific O-linked N-acetylglucosamine (GlcNAc) transferase	1	-0.25
LOH12CR1	loss of heterozygosity, 12, chromosomal region 1	1	-0.25
MTCP1	mature T-cell proliferation 1	2	-0.25
FAM60A	family with sequence similarity 60, member A	2	-0.25
PKIG	protein kinase (cAMP-dependent, catalytic) inhibitor gamma	1	-0.25
TLDC2	TBC/LysM-associated domain containing 2	1	-0.25
TRAF4	TNF receptor-associated factor 4	1	-0.25
PGRMC1	progesterone receptor membrane component 1	1	-0.25
ORC6	origin recognition complex, subunit 6	1	-0.25
SAMD12	sterile alpha motif domain containing 12	1	-0.25
CCDC91	coiled-coil domain containing 91	1	-0.25
CCDC23	coiled-coil domain containing 23	2	-0.24
CMC1	COX assembly mitochondrial protein 1 homolog (S. cerevisiae)	4	-0.24
SHE	Src homology 2 domain containing E	2	-0.24
MDM4	Mdm4 p53 binding protein homolog (mouse)	4	-0.24
YWHAG	tyrosine 3-monooxygenase/tryptophan 5-monooxygenase activation protein, gamma polypeptide	1	-0.24
ZMYND11	zinc finger, MYND-type containing 11	1	-0.24
ADPRH	ADP-ribosylarginine hydrolase	1	-0.24
ATP5L	ATP synthase, H+ transporting, mitochondrial Fo complex, subunit G	1	-0.24
SMAP1	small ArfGAP 1	1	-0.24
ANXA9	annexin A9	1	-0.24
NCF4	neutrophil cytosolic factor 4, 40kDa	1	-0.24
KIR3DL1	killer cell immunoglobulin-like receptor, three domains, long cytoplasmic tail, 1	2	-0.24
RP11-1167A19.2	Uncharacterized protein	1	-0.24
ANKRD13A	ankyrin repeat domain 13A	1	-0.24
MMD2	monocyte to macrophage differentiation-associated 2	1	-0.24
ARPC5L	actin related protein 2/3 complex, subunit 5-like	1	-0.24
AC012215.1	Uncharacterized protein	1	-0.24
CYB5B	cytochrome b5 type B (outer mitochondrial membrane)	1	-0.24
FRYL	FRY-like	1	-0.24
UCN2	urocortin 2	1	-0.24
C2orf88	chromosome 2 open reading frame 88	2	-0.24
P4HA1	prolyl 4-hydroxylase, alpha polypeptide I	1	-0.24
TGFA	transforming growth factor, alpha	2	-0.23
CHST9	carbohydrate (N-acetylgalactosamine 4-0) sulfotransferase 9	1	-0.23
PPEF1	protein phosphatase, EF-hand calcium binding domain 1	1	-0.23
CLEC16A	C-type lectin domain family 16, member A	2	-0.23
PPP1R3A	protein phosphatase 1, regulatory subunit 3A	3	-0.23
GSTA2	glutathione S-transferase alpha 2	1	-0.23
COL17A1	collagen, type XVII, alpha 1	2	-0.23
BCKDHB	branched chain keto acid dehydrogenase E1, beta polypeptide	2	-0.23
CALCOCO2	calcium binding and coiled-coil domain 2	1	-0.23
AC025278.1	Uncharacterized protein	1	-0.23
RBM7	RNA binding motif protein 7	1	-0.23
AP001816.1	Uncharacterized protein	1	-0.23
RBM3	RNA binding motif (RNP1, RRM) protein 3	1	-0.23
DCTD	dCMP deaminase	1	-0.23
AP005482.1	Uncharacterized protein	1	-0.23
SLAMF8	SLAM family member 8	2	-0.23
GRAMD2	GRAM domain containing 2	2	-0.23
STAG1	stromal antigen 1	1	-0.23
FAM177A1	family with sequence similarity 177, member A1	1	-0.23
DTHD1	death domain containing 1	1	-0.23
CYYR1	cysteine/tyrosine-rich 1	1	-0.23
ZC4H2	zinc finger, C4H2 domain containing	1	-0.23
ZFP90	ZFP90 zinc finger protein	1	-0.23
UBASH3B	ubiquitin associated and SH3 domain containing B	4	-0.23
AE000662.92	Uncharacterized protein	1	-0.23
OSBPL8	oxysterol binding protein-like 8	1	-0.23
ACVR2B	activin A receptor, type IIB	5	-0.22
KRTAP21-2	keratin associated protein 21-2	1	-0.22
CDC14A	cell division cycle 14A	1	-0.22
SHISA2	shisa family member 2	1	-0.22
CHST10	carbohydrate sulfotransferase 10	2	-0.22
DNAJC5B	DnaJ (Hsp40) homolog, subfamily C, member 5 beta	1	-0.22
GLRB	glycine receptor, beta	2	-0.22
HADH	hydroxyacyl-CoA dehydrogenase	1	-0.22
OR4D5	olfactory receptor, family 4, subfamily D, member 5	1	-0.22
CALCR	calcitonin receptor	2	-0.22
C1orf64	chromosome 1 open reading frame 64	3	-0.22
JOSD1	Josephin domain containing 1	1	-0.22
CDR2	cerebellar degeneration-related protein 2, 62kDa	2	-0.22
PIRT	phosphoinositide-interacting regulator of transient receptor potential channels	2	-0.22
ZNF79	zinc finger protein 79	2	-0.22
ANGPT2	angiopoietin 2	1	-0.22
UBE2G1	ubiquitin-conjugating enzyme E2G 1	2	-0.22
HSBP1L1	heat shock factor binding protein 1-like 1	1	-0.22
CHRNA5	cholinergic receptor, nicotinic, alpha 5 (neuronal)	1	-0.22
APOB	apolipoprotein B	1	-0.22
DPH5	diphthamide biosynthesis 5	1	-0.22
DCAF4L1	DDB1 and CUL4 associated factor 4-like 1	1	-0.22
TMEM140	transmembrane protein 140	1	-0.22
NMRAL1	NmrA-like family domain containing 1	1	-0.22
WRB	tryptophan rich basic protein	1	-0.22
PLA2R1	phospholipase A2 receptor 1, 180kDa	1	-0.21
AC135983.2	Protein LOC100996413	1	-0.21
AC006372.1		1	-0.21
OGDH	oxoglutarate (alpha-ketoglutarate) dehydrogenase (lipoamide)	1	-0.21
C1orf213	chromosome 1 open reading frame 213	1	-0.21
PIK3CB	phosphatidylinositol-4,5-bisphosphate 3-kinase, catalytic subunit beta	2	-0.21
ELK3	ELK3, ETS-domain protein (SRF accessory protein 2)	1	-0.21
TRIM23	tripartite motif containing 23	1	-0.21
PPP1R3B	protein phosphatase 1, regulatory subunit 3B	1	-0.21
CCR5	chemokine (C-C motif) receptor 5 (gene/pseudogene)	1	-0.21
ZFP36L1	ZFP36 ring finger protein-like 1	1	-0.21
FAM46A	family with sequence similarity 46, member A	1	-0.21
NHLH2	nescient helix loop helix 2	1	-0.21
LRRC58	leucine rich repeat containing 58	1	-0.21
SYS1	SYS1 Golgi-localized integral membrane protein homolog (S. cerevisiae)	1	-0.21
TALDO1	transaldolase 1	1	-0.21
HTR2C	5-hydroxytryptamine (serotonin) receptor 2C, G protein-coupled	2	-0.21
HAUS6	HAUS augmin-like complex, subunit 6	1	-0.21
STS	steroid sulfatase (microsomal), isozyme S	2	-0.21
MDFIC	MyoD family inhibitor domain containing	2	-0.21
EPS8L3	EPS8-like 3	1	-0.21
PAPL	Iron/zinc purple acid phosphatase-like protein	1	-0.21
CCDC149	coiled-coil domain containing 149	2	-0.21
ZNF202	zinc finger protein 202	1	-0.21
WT1	Wilms tumor 1	1	-0.21
NGLY1	N-glycanase 1	1	-0.21
KCTD9	potassium channel tetramerization domain containing 9	1	-0.21
KIR2DL3	killer cell immunoglobulin-like receptor, two domains, long cytoplasmic tail, 3	2	-0.21
KIR2DL1	killer cell immunoglobulin-like receptor, two domains, long cytoplasmic tail, 1	2	-0.21
RSAD2	radical S-adenosyl methionine domain containing 2	1	-0.21
ATRAID	all-trans retinoic acid-induced differentiation factor	1	-0.21
SGMS2	sphingomyelin synthase 2	2	-0.21
HMGCR	3-hydroxy-3-methylglutaryl-CoA reductase	1	-0.21
R3HCC1	R3H domain and coiled-coil containing 1	2	-0.21
AC011294.3	Uncharacterized protein	1	-0.2
SGK3	serum/glucocorticoid regulated kinase family, member 3	1	-0.2
SPDL1	spindle apparatus coiled-coil protein 1	1	-0.2
TMEM236		2	-0.2
PCED1B	PC-esterase domain containing 1B	1	-0.2
MYRIP	myosin VIIA and Rab interacting protein	4	-0.2
HIST1H4H	histone cluster 1, H4h	1	-0.2
SCN3A	sodium channel, voltage-gated, type III, alpha subunit	2	-0.2
TMEM236	transmembrane protein 236	2	-0.2
HESX1	HESX homeobox 1	1	-0.2
CDC42SE2	CDC42 small effector 2	1	-0.2
MRPL53	mitochondrial ribosomal protein L53	1	-0.2
LUC7L	LUC7-like (S. cerevisiae)	1	-0.2
SYNE3	spectrin repeat containing, nuclear envelope family member 3	1	-0.2
SPATA13	spermatogenesis associated 13	2	-0.2
SS18L1	synovial sarcoma translocation gene on chromosome 18-like 1	2	-0.2
KLHL3	kelch-like family member 3	2	-0.2
ARID2	AT rich interactive domain 2 (ARID, RFX-like)	1	-0.2
MAMLD1	mastermind-like domain containing 1	1	-0.2
CA6	carbonic anhydrase VI	1	-0.2
RRP1B	ribosomal RNA processing 1B	1	-0.2
DBI	diazepam binding inhibitor (GABA receptor modulator, acyl-CoA binding protein)	1	-0.2
RABIF	RAB interacting factor	2	-0.2
PLEKHB2	pleckstrin homology domain containing, family B (evectins) member 2	1	-0.2
CYP7B1	cytochrome P450, family 7, subfamily B, polypeptide 1	1	-0.2
HOOK1	hook microtubule-tethering protein 1	1	-0.2
C6orf57	chromosome 6 open reading frame 57	1	-0.2
LIN7C	lin-7 homolog C (C. elegans)	1	-0.2
ZG16B	zymogen granule protein 16B	1	-0.2
OR9A4	olfactory receptor, family 9, subfamily A, member 4	1	-0.2
KIAA1456	KIAA1456	4	-0.19
RRP36	ribosomal RNA processing 36 homolog (S. cerevisiae)	1	-0.19
PSTK	phosphoseryl-tRNA kinase	1	-0.19
C6orf195	chromosome 6 open reading frame 195	1	-0.19
LRRN2	leucine rich repeat neuronal 2	1	-0.19
GRSF1	G-rich RNA sequence binding factor 1	4	-0.19
FZD3	frizzled family receptor 3	3	-0.19
BRI3BP	BRI3 binding protein	2	-0.19
NAALAD2	N-acetylated alpha-linked acidic dipeptidase 2	1	-0.19
CCZ1	CCZ1 vacuolar protein trafficking and biogenesis associated homolog (S. cerevisiae)	1	-0.19
FAM131B	family with sequence similarity 131, member B	1	-0.19
LRRN4	leucine rich repeat neuronal 4	1	-0.19
METTL20	methyltransferase like 20	2	-0.19
PIP4K2A	phosphatidylinositol-5-phosphate 4-kinase, type II, alpha	1	-0.19
RP11-181C3.1	Uncharacterized protein	2	-0.19
RPS6KC1	ribosomal protein S6 kinase, 52kDa, polypeptide 1	1	-0.19
AC023590.1	Uncharacterized protein	1	-0.19
RP11-1026M7.2	Uncharacterized protein	2	-0.19
SIX4	SIX homeobox 4	2	-0.19
ACTR3	ARP3 actin-related protein 3 homolog (yeast)	1	-0.19
C8orf44-SGK3	C8orf44-SGK3 readthrough	1	-0.19
KAT2A	K(lysine) acetyltransferase 2A	1	-0.19
LYRM2	LYR motif containing 2	1	-0.19
CTRC	chymotrypsin C (caldecrin)	1	-0.19
TRAF6	TNF receptor-associated factor 6, E3 ubiquitin protein ligase	2	-0.19
CWC27	CWC27 spliceosome-associated protein homolog (S. cerevisiae)	1	-0.19
KIR3DL2	killer cell immunoglobulin-like receptor, three domains, long cytoplasmic tail, 2	2	-0.19
IQCF3	IQ motif containing F3	1	-0.19
SLC16A12	solute carrier family 16, member 12	1	-0.19
LAD1	ladinin 1	1	-0.19
KCNG3	potassium voltage-gated channel, subfamily G, member 3	1	-0.18
IFI44L	interferon-induced protein 44-like	2	-0.18
COLCA1	colorectal cancer associated 1	1	-0.18
MEGF9	multiple EGF-like-domains 9	2	-0.18
TEX261	testis expressed 261	1	-0.18
AC016559.1	Uncharacterized protein	2	-0.18
ZBTB7C	zinc finger and BTB domain containing 7C	1	-0.18
HMGA2	high mobility group AT-hook 2	1	-0.18
MATR3	matrin 3	3	-0.18
FLVCR2	feline leukemia virus subgroup C cellular receptor family, member 2	1	-0.18
BCL2L2	BCL2-like 2	1	-0.18
KIAA1644	KIAA1644	1	-0.18
SNUPN	snurportin 1	1	-0.18
ZBTB44	zinc finger and BTB domain containing 44	3	-0.18
ACTA2	actin, alpha 2, smooth muscle, aorta	1	-0.18
ITPK1	inositol-tetrakisphosphate 1-kinase	1	-0.18
OPALIN	oligodendrocytic myelin paranodal and inner loop protein	1	-0.18
KLHL8	kelch-like family member 8	2	-0.18
PGM2L1	phosphoglucomutase 2-like 1	1	-0.18
FBXO8	F-box protein 8	2	-0.18
DUS2	dihydrouridine synthase 2	1	-0.18
SP1	Sp1 transcription factor	2	-0.18
STK17B	serine/threonine kinase 17b	2	-0.18
INO80C	INO80 complex subunit C	1	-0.18
PTPRN2	protein tyrosine phosphatase, receptor type, N polypeptide 2	2	-0.18
ASTE1	asteroid homolog 1 (Drosophila)	1	-0.18
IDE	insulin-degrading enzyme	2	-0.18
STON1	stonin 1	1	-0.18
DYNLT1	dynein, light chain, Tctex-type 1	1	-0.18
AXIN2	axin 2	1	-0.18
RCBTB1	regulator of chromosome condensation (RCC1) and BTB (POZ) domain containing protein 1	1	-0.18
CAPN14	calpain 14	3	-0.18
LMBR1	limb development membrane protein 1	1	-0.18
ABHD2	abhydrolase domain containing 2	4	-0.18
YBX3	Y box binding protein 3	1	-0.17
PATZ1	POZ (BTB) and AT hook containing zinc finger 1	1	-0.17
TLDC1	TBC/LysM-associated domain containing 1	1	-0.17
MAGEA2	melanoma antigen family A, 2	1	-0.17
DFFB	DNA fragmentation factor, 40kDa, beta polypeptide (caspase-activated DNase)	1	-0.17
CCR2	chemokine (C-C motif) receptor 2	1	-0.17
MAGEA2B	melanoma antigen family A, 2B	1	-0.17
DCTN4	dynactin 4 (p62)	1	-0.17
KDM5C	lysine (K)-specific demethylase 5C	2	-0.17
SLC31A2	solute carrier family 31 (copper transporter), member 2	1	-0.17
KCNK6	potassium channel, subfamily K, member 6	2	-0.17
NUDT16	nudix (nucleoside diphosphate linked moiety X)-type motif 16	3	-0.17
TLK2	tousled-like kinase 2	2	-0.17
EIF2AK1	eukaryotic translation initiation factor 2-alpha kinase 1	1	-0.17
ERICH1	glutamate-rich 1	1	-0.17
PRR15L	proline rich 15-like	1	-0.17
ZFP62	ZFP62 zinc finger protein	1	-0.17
ITGA11	integrin, alpha 11	2	-0.17
IL6ST	interleukin 6 signal transducer (gp130, oncostatin M receptor)	2	-0.17
AC022532.1	Uncharacterized protein	1	-0.17
BLOC1S3	biogenesis of lysosomal organelles complex-1, subunit 3	1	-0.17
ACTR2	ARP2 actin-related protein 2 homolog (yeast)	1	-0.17
ZNF287	zinc finger protein 287	1	-0.17
ANKRD28	ankyrin repeat domain 28	3	-0.17
PLEKHA1	pleckstrin homology domain containing, family A (phosphoinositide binding specific) member 1	1	-0.17
ENGASE	endo-beta-N-acetylglucosaminidase	1	-0.17
PPP1R2	protein phosphatase 1, regulatory (inhibitor) subunit 2	1	-0.17
ARF6	ADP-ribosylation factor 6	1	-0.17
RAB4A	RAB4A, member RAS oncogene family	3	-0.17
LILRA2	leukocyte immunoglobulin-like receptor, subfamily A (with TM domain), member 2	1	-0.17
SEC61B	Sec61 beta subunit	1	-0.17
MFSD2B	major facilitator superfamily domain containing 2B	1	-0.17
NALCN	sodium leak channel, non-selective	1	-0.17
DTWD2	DTW domain containing 2	1	-0.17
DDX17	DEAD (Asp-Glu-Ala-Asp) box helicase 17	2	-0.17
TTC33	tetratricopeptide repeat domain 33	4	-0.17
WI2-3308P17.2	Uncharacterized protein	1	-0.17
CTD-2117L12.1	Uncharacterized protein	1	-0.17
C14orf182	chromosome 14 open reading frame 182	1	-0.17
ZNF12	zinc finger protein 12	1	-0.17
GLT1D1	glycosyltransferase 1 domain containing 1	1	-0.17
C10orf53	chromosome 10 open reading frame 53	1	-0.17
KCNT2	potassium channel, subfamily T, member 2	1	-0.17
HSPB6	heat shock protein, alpha-crystallin-related, B6	1	-0.17
PPAPDC1A	phosphatidic acid phosphatase type 2 domain containing 1A	2	-0.16
CACNG6	calcium channel, voltage-dependent, gamma subunit 6	1	-0.16
PHF21B	PHD finger protein 21B	1	-0.16
DHPS	deoxyhypusine synthase	1	-0.16
SLC17A1	solute carrier family 17 (organic anion transporter), member 1	1	-0.16
CLIC5	chloride intracellular channel 5	2	-0.16
OPN4	opsin 4	2	-0.16
BLMH	bleomycin hydrolase	1	-0.16
LRIG1	leucine-rich repeats and immunoglobulin-like domains 1	1	-0.16
PARD6G	par-6 family cell polarity regulator gamma	1	-0.16
ALDH2	aldehyde dehydrogenase 2 family (mitochondrial)	1	-0.16
ECHDC3	enoyl CoA hydratase domain containing 3	1	-0.16
AC004076.9	Uncharacterized protein	1	-0.16
RNF180	ring finger protein 180	1	-0.16
H1FNT	H1 histone family, member N, testis-specific	1	-0.16
HTR5A-AS1	HTR5A antisense RNA 1	2	-0.16
HEYL	hairy/enhancer-of-split related with YRPW motif-like	1	-0.16
GATA4	GATA binding protein 4	1	-0.16
POU4F1	POU class 4 homeobox 1	2	-0.16
GDE1	glycerophosphodiester phosphodiesterase 1	1	-0.16
FAM19A2	family with sequence similarity 19 (chemokine (C-C motif)-like), member A2	2	-0.16
LILRA1	leukocyte immunoglobulin-like receptor, subfamily A (with TM domain), member 1	1	-0.16
MCU	mitochondrial calcium uniporter	1	-0.16
ATE1	arginyltransferase 1	1	-0.16
POLE2	polymerase (DNA directed), epsilon 2, accessory subunit	1	-0.16
AGAP2-AS1	AGAP2 antisense RNA 1	1	-0.16
NOS1AP	nitric oxide synthase 1 (neuronal) adaptor protein	1	-0.16
SPIB	Spi-B transcription factor (Spi-1/PU.1 related)	1	-0.16
PCYT1A	phosphate cytidylyltransferase 1, choline, alpha	1	-0.16
HN1L	hematological and neurological expressed 1-like	2	-0.16
HS6ST3	heparan sulfate 6-O-sulfotransferase 3	3	-0.16
FOXO6	forkhead box O6	1	-0.16
FAM187A	family with sequence similarity 187, member A	1	-0.16
HSPB8	heat shock 22kDa protein 8	1	-0.16
SPPL2A	signal peptide peptidase like 2A	3	-0.16
ATL3	atlastin GTPase 3	2	-0.16
ADAM19	ADAM metallopeptidase domain 19	2	-0.15
PTCD2	pentatricopeptide repeat domain 2	1	-0.15
CUEDC1	CUE domain containing 1	2	-0.15
ZNF714	zinc finger protein 714	1	-0.15
RHOJ	ras homolog family member J	2	-0.15
ZSCAN22	zinc finger and SCAN domain containing 22	1	-0.15
DNAAF3	dynein, axonemal, assembly factor 3	1	-0.15
MINOS1	mitochondrial inner membrane organizing system 1	1	-0.15
VOPP1	vesicular, overexpressed in cancer, prosurvival protein 1	1	-0.15
RP11-67H2.1	Uncharacterized protein	1	-0.15
CREBRF	CREB3 regulatory factor	1	-0.15
METTL2A	methyltransferase like 2A	1	-0.15
SIK1	salt-inducible kinase 1	1	-0.15
SRI	sorcin	1	-0.15
AC079354.2	Uncharacterized protein	1	-0.15
EEA1	early endosome antigen 1	1	-0.15
VCL	vinculin	2	-0.15
ZBTB3	zinc finger and BTB domain containing 3	2	-0.15
PPTC7	PTC7 protein phosphatase homolog (S. cerevisiae)	2	-0.15
CSN1S1	casein alpha s1	1	-0.15
ZNF705B	zinc finger protein 705B	2	-0.15
ZNF804B	zinc finger protein 804B	1	-0.15
LY6G6D	lymphocyte antigen 6 complex, locus G6D	1	-0.15
ZNF705D	zinc finger protein 705D	2	-0.15
GAB4	GRB2-associated binding protein family, member 4	1	-0.15
ADD2	adducin 2 (beta)	1	-0.15
PVRL3	poliovirus receptor-related 3	2	-0.15
PADI3	peptidyl arginine deiminase, type III	1	-0.15
TCEA3	transcription elongation factor A (SII), 3	1	-0.15
TEX26	testis expressed 26	1	-0.15
RP11-826N14.2	Uncharacterized protein	1	-0.15
PEBP1	phosphatidylethanolamine binding protein 1	1	-0.15
2024-09-09	septin 9	1	-0.15
CHP2	calcineurin-like EF-hand protein 2	1	-0.15
VWC2	von Willebrand factor C domain containing 2	3	-0.15
EMC6	ER membrane protein complex subunit 6	1	-0.15
MAGEA4	melanoma antigen family A, 4	1	-0.15
FYB	FYN binding protein	1	-0.15
IRAK4	interleukin-1 receptor-associated kinase 4	1	-0.15
SECTM1	secreted and transmembrane 1	2	-0.15
ZNF329	zinc finger protein 329	1	-0.15
ITGB1BP1	integrin beta 1 binding protein 1	2	-0.15
MSL2	male-specific lethal 2 homolog (Drosophila)	1	-0.15
SYF2	SYF2 pre-mRNA-splicing factor	1	-0.15
TWSG1	twisted gastrulation BMP signaling modulator 1	2	-0.15
SERPIND1	serpin peptidase inhibitor, clade D (heparin cofactor), member 1	2	-0.15
VMA21	VMA21 vacuolar H+-ATPase homolog (S. cerevisiae)	1	-0.15
DHX32	DEAH (Asp-Glu-Ala-His) box polypeptide 32	1	-0.15
ARV1	ARV1 homolog (S. cerevisiae)	2	-0.15
CCDC51	coiled-coil domain containing 51	1	-0.15
NUP54	nucleoporin 54kDa	1	-0.15
GINS4	GINS complex subunit 4 (Sld5 homolog)	1	-0.15
GOLGA6D	golgin A6 family, member D	1	-0.15
FAM169A	family with sequence similarity 169, member A	2	-0.15
DUSP22	dual specificity phosphatase 22	1	-0.15
ARHGEF9	Cdc42 guanine nucleotide exchange factor (GEF) 9	1	-0.15
CLDN2	claudin 2	1	-0.15
KIAA1045	KIAA1045	3	-0.15
CBFA2T3	core-binding factor, runt domain, alpha subunit 2; translocated to, 3	1	-0.14
MAB21L1	mab-21-like 1 (C. elegans)	2	-0.14
PLEKHF2	pleckstrin homology domain containing, family F (with FYVE domain) member 2	2	-0.14
TTC27	tetratricopeptide repeat domain 27	1	-0.14
MAGEA12	melanoma antigen family A, 12	1	-0.14
RASSF2	Ras association (RalGDS/AF-6) domain family member 2	2	-0.14
SLITRK4	SLIT and NTRK-like family, member 4	2	-0.14
QKI	QKI, KH domain containing, RNA binding	4	-0.14
NDUFB1	NADH dehydrogenase (ubiquinone) 1 beta subcomplex, 1, 7kDa	1	-0.14
E2F7	E2F transcription factor 7	1	-0.14
LRRC3B	leucine rich repeat containing 3B	1	-0.14
HRSP12	heat-responsive protein 12	1	-0.14
GXYLT1	glucoside xylosyltransferase 1	2	-0.14
ANAPC7	anaphase promoting complex subunit 7	1	-0.14
CKAP2L	cytoskeleton associated protein 2-like	2	-0.14
TNFAIP8L1	tumor necrosis factor, alpha-induced protein 8-like 1	1	-0.14
KLRC2	killer cell lectin-like receptor subfamily C, member 2	1	-0.14
RP11-169F17.1	Protein LOC400655	1	-0.14
SLC25A23	solute carrier family 25 (mitochondrial carrier; phosphate carrier), member 23	1	-0.14
DNAJC16	DnaJ (Hsp40) homolog, subfamily C, member 16	1	-0.14
CALN1	calneuron 1	2	-0.14
KMT2E	lysine (K)-specific methyltransferase 2E	1	-0.14
PCDHB4	protocadherin beta 4	2	-0.14
TXNDC2	thioredoxin domain containing 2 (spermatozoa)	1	-0.14
HIGD1A	HIG1 hypoxia inducible domain family, member 1A	2	-0.14
CA8	carbonic anhydrase VIII	1	-0.14
METAP2	methionyl aminopeptidase 2	2	-0.14
ELMO2	engulfment and cell motility 2	1	-0.14
FGG	fibrinogen gamma chain	1	-0.14
CCDC102B	coiled-coil domain containing 102B	1	-0.14
TRAPPC13	trafficking protein particle complex 13	1	-0.14
RBM28	RNA binding motif protein 28	8	-0.14
PRKCB	protein kinase C, beta	3	-0.14
CERS2	ceramide synthase 2	1	-0.14
ZNHIT6	zinc finger, HIT-type containing 6	3	-0.14
CCBL2	cysteine conjugate-beta lyase 2	1	-0.14
FAM213A	family with sequence similarity 213, member A	2	-0.14
SPINK5	serine peptidase inhibitor, Kazal type 5	1	-0.14
SLC8B1	solute carrier family 8 (sodium/lithium/calcium exchanger), member B1	1	-0.14
NRXN3	neurexin 3	1	-0.14
TMEM251	transmembrane protein 251	2	-0.14
FTSJ2	FtsJ RNA methyltransferase homolog 2 (E. coli)	1	-0.14
CBLN1	cerebellin 1 precursor	1	-0.14
KRTAP4-3	keratin associated protein 4-3	1	-0.14
KRTAP13-1	keratin associated protein 13-1	1	-0.14
HEPN1	hepatocellular carcinoma, down-regulated 1	1	-0.14
HLA-B	major histocompatibility complex, class I, B	1	-0.14
CRCP	CGRP receptor component	1	-0.14
C1QL3	complement component 1, q subcomponent-like 3	2	-0.14
CXorf38	chromosome X open reading frame 38	2	-0.14
FAM114A1	family with sequence similarity 114, member A1	2	-0.14
PAX9	paired box 9	3	-0.14
KCNA3	potassium voltage-gated channel, shaker-related subfamily, member 3	1	-0.14
ZNF705A	zinc finger protein 705A	1	-0.14
MGME1	mitochondrial genome maintenance exonuclease 1	1	-0.14
TTC37	tetratricopeptide repeat domain 37	1	-0.14
TNIP3	TNFAIP3 interacting protein 3	1	-0.14
DEPTOR	DEP domain containing MTOR-interacting protein	1	-0.14
ZNF572	zinc finger protein 572	1	-0.14
RIMS2	regulating synaptic membrane exocytosis 2	2	-0.14
NFAM1	NFAT activating protein with ITAM motif 1	1	-0.14
GAD2	glutamate decarboxylase 2 (pancreatic islets and brain, 65kDa)	2	-0.14
CTDSPL2	CTD (carboxy-terminal domain, RNA polymerase II, polypeptide A) small phosphatase like 2	1	-0.13
BAMBI	BMP and activin membrane-bound inhibitor	3	-0.13
SLCO1A2	solute carrier organic anion transporter family, member 1A2	2	-0.13
KANK1	KN motif and ankyrin repeat domains 1	1	-0.13
NCBP2	nuclear cap binding protein subunit 2, 20kDa	1	-0.13
ZNF556	zinc finger protein 556	1	-0.13
SSUH2	ssu-2 homolog (C. elegans)	1	-0.13
VTI1B	vesicle transport through interaction with t-SNAREs 1B	2	-0.13
ELAVL2	ELAV like neuron-specific RNA binding protein 2	1	-0.13
GIPC3	GIPC PDZ domain containing family, member 3	3	-0.13
CSAG1	chondrosarcoma associated gene 1	1	-0.13
PDCD1LG2	programmed cell death 1 ligand 2	1	-0.13
CALHM1	calcium homeostasis modulator 1	2	-0.13
FAM71A	family with sequence similarity 71, member A	1	-0.13
ZNF641	zinc finger protein 641	4	-0.13
SCG3	secretogranin III	1	-0.13
SLC35F6	solute carrier family 35, member F6	1	-0.13
DERL2	derlin 2	1	-0.13
CBFA2T2	core-binding factor, runt domain, alpha subunit 2; translocated to, 2	2	-0.13
KIR3DL3	killer cell immunoglobulin-like receptor, three domains, long cytoplasmic tail, 3	1	-0.13
CCZ1B	CCZ1 vacuolar protein trafficking and biogenesis associated homolog B (S. cerevisiae)	1	-0.13
ATP11B	ATPase, class VI, type 11B	1	-0.13
SELK	Selenoprotein K	2	-0.13
VWC2L	von Willebrand factor C domain containing protein 2-like	1	-0.13
AL583828.1		1	-0.13
ZNF25	zinc finger protein 25	1	-0.13
RAB3D	RAB3D, member RAS oncogene family	4	-0.13
SAMSN1	SAM domain, SH3 domain and nuclear localization signals 1	1	-0.13
BCL6	B-cell CLL/lymphoma 6	1	-0.13
ATG4C	autophagy related 4C, cysteine peptidase	1	-0.13
GRM8	glutamate receptor, metabotropic 8	2	-0.13
ZNF585B	zinc finger protein 585B	3	-0.13
DDC	dopa decarboxylase (aromatic L-amino acid decarboxylase)	1	-0.13
TP53AIP1	tumor protein p53 regulated apoptosis inducing protein 1	1	-0.13
CAB39L	calcium binding protein 39-like	1	-0.13
LPPR4	Lipid phosphate phosphatase-related protein type 4	3	-0.13
RSBN1	round spermatid basic protein 1	1	-0.13
APBB2	amyloid beta (A4) precursor protein-binding, family B, member 2	2	-0.13
ABCD2	ATP-binding cassette, sub-family D (ALD), member 2	2	-0.13
SLC25A2	solute carrier family 25 (mitochondrial carrier; ornithine transporter) member 2	1	-0.13
C17orf75	chromosome 17 open reading frame 75	1	-0.13
TMEM215	transmembrane protein 215	2	-0.13
DFNB31	deafness, autosomal recessive 31	1	-0.13
CXorf40A	chromosome X open reading frame 40A	1	-0.13
RABEP1	rabaptin, RAB GTPase binding effector protein 1	1	-0.13
PSMD1	proteasome (prosome, macropain) 26S subunit, non-ATPase, 1	2	-0.13
GAN	gigaxonin	2	-0.13
SPAG1	sperm associated antigen 1	1	-0.13
PRAMEF26	PRAME family member 26	1	-0.13
HIF3A	hypoxia inducible factor 3, alpha subunit	2	-0.13
RAB11FIP2	RAB11 family interacting protein 2 (class I)	1	-0.13
RAN	RAN, member RAS oncogene family	1	-0.13
EPHA3	EPH receptor A3	2	-0.13
RBMX	RNA binding motif protein, X-linked	1	-0.12
FSTL1	follistatin-like 1	2	-0.12
TNFRSF11B	tumor necrosis factor receptor superfamily, member 11b	1	-0.12
RND3	Rho family GTPase 3	1	-0.12
AKAP5	A kinase (PRKA) anchor protein 5	1	-0.12
C12orf76	chromosome 12 open reading frame 76	1	-0.12
AC007390.5	HCG1988162; Uncharacterized protein	1	-0.12
CMKLR1	chemokine-like receptor 1	1	-0.12
SOX1	SRY (sex determining region Y)-box 1	1	-0.12
IL8	interleukin 8	1	-0.12
QTRTD1	queuine tRNA-ribosyltransferase domain containing 1	1	-0.12
SRSF10	serine/arginine-rich splicing factor 10	1	-0.12
DGCR6	DiGeorge syndrome critical region gene 6	1	-0.12
ZNF274	zinc finger protein 274	1	-0.12
MDGA2	MAM domain-containing glycosylphosphatidylinositol anchor protein 2	1	-0.12
PIWIL4	piwi-like RNA-mediated gene silencing 4	1	-0.12
CSNK1A1L	casein kinase 1, alpha 1-like	1	-0.12
SLC7A8	solute carrier family 7 (amino acid transporter light chain, L system), member 8	1	-0.12
PRAMEF11	PRAME family member 11	1	-0.12
ITGB5	integrin, beta 5	1	-0.12
FRA10AC1	fragile site, folic acid type, rare, fra(10)(q23.3) or fra(10)(q24.2) candidate 1	2	-0.12
ARL10	ADP-ribosylation factor-like 10	4	-0.12
LIFR	leukemia inhibitory factor receptor alpha	3	-0.12
PRPSAP1	phosphoribosyl pyrophosphate synthetase-associated protein 1	2	-0.12
PTBP2	polypyrimidine tract binding protein 2	3	-0.12
LHX9	LIM homeobox 9	2	-0.12
PRLR	prolactin receptor	4	-0.12
PCDHA5	protocadherin alpha 5	2	-0.12
PCDHA12	protocadherin alpha 12	2	-0.12
PCDHA7	protocadherin alpha 7	2	-0.12
PCDHA2	protocadherin alpha 2	2	-0.12
PCDHA10	protocadherin alpha 10	2	-0.12
PCDHA4	protocadherin alpha 4	2	-0.12
HMGA1	high mobility group AT-hook 1	1	-0.12
PRAMEF4	PRAME family member 4	1	-0.12
PRAME	preferentially expressed antigen in melanoma	1	-0.12
FMO4	flavin containing monooxygenase 4	1	-0.12
SDE2	SDE2 telomere maintenance homolog (S. pombe)	1	-0.12
PCDHA6	protocadherin alpha 6	2	-0.12
PCDHA8	protocadherin alpha 8	2	-0.12
PCDHA13	protocadherin alpha 13	2	-0.12
PCDHA3	protocadherin alpha 3	2	-0.12
PCDHA11	protocadherin alpha 11	2	-0.12
PCDHAC1	protocadherin alpha subfamily C, 1	2	-0.12
PCDHA1	protocadherin alpha 1	2	-0.12
PCDHA9	protocadherin alpha 9	2	-0.12
ZNF705G	zinc finger protein 705G	1	-0.12
MEGT1	HCG43720, isoform CRA_a; Lymphocyte antigen 6 complex locus protein G6f; Megakaryocyte-enhanced gene transcript 1 protein; Uncharacterized protein	1	-0.12
SLFN13	schlafen family member 13	2	-0.12
RAB11FIP1	RAB11 family interacting protein 1 (class I)	2	-0.12
CPXCR1	CPX chromosome region, candidate 1	1	-0.12
CASP1	caspase 1, apoptosis-related cysteine peptidase	1	-0.12
LY6G6F	lymphocyte antigen 6 complex, locus G6F	1	-0.12
DHX29	DEAH (Asp-Glu-Ala-His) box polypeptide 29	1	-0.12
IFNK	interferon, kappa	1	-0.12
TEX30	testis expressed 30	1	-0.12
PPHLN1	periphilin 1	1	-0.12
IQCE	IQ motif containing E	1	-0.12
CHEK1	checkpoint kinase 1	5	-0.12
MFGE8	milk fat globule-EGF factor 8 protein	1	-0.12
PAK7	p21 protein (Cdc42/Rac)-activated kinase 7	1	-0.12
C10orf40	chromosome 10 open reading frame 40	1	-0.12
PCDH17	protocadherin 17	3	-0.12
FHDC1	FH2 domain containing 1	1	-0.12
RAP2B	RAP2B, member of RAS oncogene family	5	-0.12
TULP4	tubby like protein 4	2	-0.12
MBNL2	muscleblind-like splicing regulator 2	1	-0.12
PCDHAC2	protocadherin alpha subfamily C, 2	2	-0.12
LRIG2	leucine-rich repeats and immunoglobulin-like domains 2	2	-0.12
HSD17B6	hydroxysteroid (17-beta) dehydrogenase 6	1	-0.12
XKR7	XK, Kell blood group complex subunit-related family, member 7	2	-0.12
ATP8A1	ATPase, aminophospholipid transporter (APLT), class I, type 8A, member 1	3	-0.12
CXCL11	chemokine (C-X-C motif) ligand 11	2	-0.12
NEIL1	nei endonuclease VIII-like 1 (E. coli)	1	-0.12
UBE2L6	ubiquitin-conjugating enzyme E2L 6	1	-0.12
SLC35E1	solute carrier family 35, member E1	1	-0.12
MIB1	mindbomb E3 ubiquitin protein ligase 1	2	-0.12
C20orf196	chromosome 20 open reading frame 196	2	-0.12
EID1	EP300 interacting inhibitor of differentiation 1	3	-0.12
GPR63	G protein-coupled receptor 63	1	-0.12
ZNF264	zinc finger protein 264	2	-0.12
C11orf87	chromosome 11 open reading frame 87	3	-0.12
VPS45	vacuolar protein sorting 45 homolog (S. cerevisiae)	1	-0.12
MAGEA6	melanoma antigen family A, 6	1	-0.12
MAGEA3	melanoma antigen family A, 3	1	-0.12
SERTAD1	SERTA domain containing 1	1	-0.12
PDE5A	phosphodiesterase 5A, cGMP-specific	1	-0.12
METTL2B	methyltransferase like 2B	1	-0.12
ZADH2	zinc binding alcohol dehydrogenase domain containing 2	2	-0.12
UBFD1	ubiquitin family domain containing 1	1	-0.12
C7orf33	chromosome 7 open reading frame 33	1	-0.12
CASP16	caspase 16, apoptosis-related cysteine peptidase (putative)	1	-0.12
HBS1L	HBS1-like (S. cerevisiae)	2	-0.12
PPP3R2	protein phosphatase 3, regulatory subunit B, beta	1	-0.12
SLC12A1	solute carrier family 12 (sodium/potassium/chloride transporter), member 1	1	-0.12
TCEAL1	transcription elongation factor A (SII)-like 1	1	-0.12
MECR	mitochondrial trans-2-enoyl-CoA reductase	1	-0.12
MLC1	megalencephalic leukoencephalopathy with subcortical cysts 1	1	-0.11
GKN1	gastrokine 1	1	-0.11
UEVLD	UEV and lactate/malate dehyrogenase domains	1	-0.11
BCAS2	breast carcinoma amplified sequence 2	1	-0.11
POLH	polymerase (DNA directed), eta	2	-0.11
MAB21L3	mab-21-like 3 (C. elegans)	1	-0.11
CCT6A	chaperonin containing TCP1, subunit 6A (zeta 1)	1	-0.11
D2HGDH	D-2-hydroxyglutarate dehydrogenase	1	-0.11
SLC12A2	solute carrier family 12 (sodium/potassium/chloride transporter), member 2	1	-0.11
DCUN1D3	DCN1, defective in cullin neddylation 1, domain containing 3	2	-0.11
ITGAV	integrin, alpha V	2	-0.11
CXCL10	chemokine (C-X-C motif) ligand 10	1	-0.11
EML4	echinoderm microtubule associated protein like 4	1	-0.11
CERKL	ceramide kinase-like	1	-0.11
CD22	CD22 molecule	1	-0.11
STX16	syntaxin 16	1	-0.11
NPFFR1	neuropeptide FF receptor 1	2	-0.11
ZFP1	ZFP1 zinc finger protein	1	-0.11
TMTC4	transmembrane and tetratricopeptide repeat containing 4	2	-0.11
NIN	ninein (GSK3B interacting protein)	1	-0.11
GNS	glucosamine (N-acetyl)-6-sulfatase	1	-0.11
CHST3	carbohydrate (chondroitin 6) sulfotransferase 3	3	-0.11
SLC6A11	solute carrier family 6 (neurotransmitter transporter), member 11	1	-0.11
WDYHV1	WDYHV motif containing 1	1	-0.11
ARHGEF26	Rho guanine nucleotide exchange factor (GEF) 26	1	-0.11
DNM3	dynamin 3	2	-0.11
DGKA	diacylglycerol kinase, alpha 80kDa	1	-0.11
LANCL3	LanC lantibiotic synthetase component C-like 3 (bacterial)	1	-0.11
ANP32A	acidic (leucine-rich) nuclear phosphoprotein 32 family, member A	1	-0.11
ANKH	ANKH inorganic pyrophosphate transport regulator	3	-0.11
GATA6	GATA binding protein 6	1	-0.11
FKTN	fukutin	2	-0.11
AP2B1	adaptor-related protein complex 2, beta 1 subunit	1	-0.11
LCE3E	late cornified envelope 3E	1	-0.11
TFPI2	tissue factor pathway inhibitor 2	1	-0.11
IQCB1	IQ motif containing B1	1	-0.11
FMOD	fibromodulin	1	-0.11
POC1B	POC1 centriolar protein B	1	-0.11
FAM101B	family with sequence similarity 101, member B	1	-0.11
RASAL2	RAS protein activator like 2	3	-0.11
ATP9A	ATPase, class II, type 9A	1	-0.11
C16orf87	chromosome 16 open reading frame 87	1	-0.11
ITCH	itchy E3 ubiquitin protein ligase	1	-0.11
MED23	mediator complex subunit 23	2	-0.11
MLF1	myeloid leukemia factor 1	1	-0.11
AGBL1	ATP/GTP binding protein-like 1	1	-0.11
JAK3	Janus kinase 3	1	-0.11
TNFSF18	tumor necrosis factor (ligand) superfamily, member 18	1	-0.11
CR1	complement component (3b/4b) receptor 1 (Knops blood group)	2	-0.11
GLIPR1	GLI pathogenesis-related 1	1	-0.11
LYPLA2	lysophospholipase II	1	-0.11
KLB	klotho beta	2	-0.11
GOLPH3	golgi phosphoprotein 3 (coat-protein)	1	-0.11
CD1E	CD1e molecule	1	-0.11
XAF1	XIAP associated factor 1	1	-0.11
PET117	PET117 homolog (S. cerevisiae)	1	-0.11
MMRN2	multimerin 2	1	-0.11
JRKL	jerky homolog-like (mouse)	1	-0.11
SLC52A3	solute carrier family 52 (riboflavin transporter), member 3	1	-0.11
GREM1	gremlin 1, DAN family BMP antagonist	2	-0.11
C10orf32	chromosome 10 open reading frame 32	1	-0.11
GOSR2	golgi SNAP receptor complex member 2	1	-0.11
TMEM38B	transmembrane protein 38B	2	-0.11
EML5	echinoderm microtubule associated protein like 5	1	-0.11
PPP4R1L	protein phosphatase 4, regulatory subunit 1-like	1	-0.11
ARL6IP4	ADP-ribosylation-like factor 6 interacting protein 4	1	-0.11
2024-09-03	septin 3	1	-0.11
CNOT6	CCR4-NOT transcription complex, subunit 6	2	-0.11

## Sheet: Table S7
Table S7. 11 potential direct target genes of miR-5100.
Target gene	Gene name	Total sites	8mer sites	7mer-m8 sites	7mer-A1 sites	6mer sites	Cumulative weighted context++ score
C1QTNF3	C1q and tumor necrosis factor related protein 3	3	0	1	2	1	-0.31
RFX6	regulatory factor X, 6	1	1	0	0	0	-0.3
COL17A1	collagen, type XVII, alpha 1	2	1	0	1	0	-0.23
ACVR2B	activin A receptor, type IIB	5	1	0	4	1	-0.22
SYNE3	spectrin repeat containing, nuclear envelope family member 3	1	0	1	0	1	-0.2
E2F7	E2F transcription factor 7	1	1	0	0	1	-0.14
TNFAIP8L1	tumor necrosis factor, alpha-induced protein 8-like 1	1	0	1	0	0	-0.14
SPINK5	serine peptidase inhibitor, Kazal type 5	1	0	1	0	0	-0.14
FAM114A1	family with sequence similarity 114, member A1	2	0	1	1	0	-0.14
APBB2	amyloid beta (A4) precursor protein-binding, family B, member 2	2	1	0	1	2	-0.13
MMRN2	multimerin 2	1	0	1	0	0	-0.11
